# Supplementary material for: RNA-Seq Analysis Unraveling Novel Genes and Pathways Influencing Corneal Wound Healing
Source: Invest Ophthalmol Vis Sci. 2024 Sep 6;65(11):13. doi: 10.1167/iovs.65.11.13 (PMC11383191; doi:10.1167/iovs.65.11.13)
Supplement: Supplement 2 [file iovs-65-11-13_s002.xlsx]

## Sheet: Significant DGEs
Table S1: Significantly Expressed Genes(p value ˂0.05 )
Gene ID	log2(FC)	Fold change	P-value	P-adj
LANCL2	3.09165	8.52471	1.01e-241	2.71e-100
KRT17	6.67751	102.36	1.33e-222	1.8e-98
PMEPA1	4.07954	16.907	1.93e-193	1.73e-95
LMCD1	4.54128	23.2843	8.41e-169	4.53e-94
PTX3	-4.92309	0.032961	2.6e-150	1.17e-92
AMACR	2.06614	4.18765	3.35e-150	1.29e-90
RASL11B	7.23765	150.921	3.33e-132	9.94e-89
CTSK	-2.25806	0.209054	2.45e-122	6.59e-87
MAMDC2	4.01372	16.1529	8.79e-119	2.15e-85
GADD45B	2.60554	6.08621	1.89e-107	4.25e-82
COLEC12	-3.07115	0.118985	1.63e-101	3.13e-81
EFHD1	5.0635	33.4398	7.12e-102	1.47e-80
WEE1	-1.82766	0.281722	2.29e-100	4.11e-80
SLC46A3	2.24621	4.74436	1.23e-97	1.94e-79
AK5	-1.14508	0.452166	4.18e-98	7.02e-79
RERG	-3.96819	0.0638932	2.73e-96	4.08e-77
TLL2	5.33853	40.463	6.84e-91	8.77e-75
SOX9	1.89794	3.72682	4.06e-82	4.97e-73
ANGPTL2	-3.58887	0.0831081	9.98e-77	1.12e-71
NOX4	5.80256	55.814	1.39e-78	1.63e-71
AQP1	6.72449	105.749	1.31e-76	1.41e-69
LRRN4CL	-5.70345	0.0191907	1.21e-70	1.25e-67
TGFBR3	-2.40202	0.189199	4.57e-69	4.55e-66
C21orf91	-1.71466	0.304674	3.95e-67	3.79e-64
P4HA3	2.61267	6.11635	7.03e-67	6.52e-64
RNU6-403P	4.94111	30.72	5.07e-66	4.54e-63
C1QTNF3	4.33661	20.2046	1.67e-65	1.45e-62
NUAK1	3.36034	10.2698	1.24e-64	1.01e-61
NOVA1	-2.20421	0.217003	1.24e-64	1.01e-61
CTPS1	2.77018	6.82193	3.2e-63	2.53e-60
LDLRAD4	6.51135	91.2246	3.43e-63	2.64e-60
TOX	-2.23545	0.212356	6.84e-63	5.04e-60
PLPP3	-3.63256	0.0806288	6.93e-63	5.04e-60
HSPA4L	-2.31734	0.200637	1.87e-62	1.33e-59
RBM24	2.32876	5.02374	1.99e-61	1.38e-58
STOM	-1.83454	0.280381	4.2e-61	2.82e-58
LINC01705	6.83923	114.502	7.34e-61	4.81e-58
MAN1C1	-2.77823	0.14577	1.01e-59	6.44e-57
LRRN3	3.98341	15.8171	2.37e-59	1.48e-56
ULBP2	1.89292	3.71386	6.9e-59	4.22e-56
ALDH1A3	-3.38209	0.0959154	1.03e-58	6.14e-56
GPRC5B	2.99283	7.96036	9.72e-58	5.69e-55
TSPAN13	4.64983	25.1037	1.1e-57	6.27e-55
DYNC1I1	3.51439	11.4271	3.21e-57	1.8e-54
PPL	-5.5352	0.0215644	3.85e-57	2.11e-54
WSB2	1.32637	2.50771	1.15e-56	6.17e-54
COL8A2	3.55486	11.7522	4.59e-56	2.42e-53
FGF1	2.19828	4.58933	6.6e-56	3.42e-53
PRG4	3.88527	14.7769	1.23e-55	6.26e-53
COL4A1	3.95803	15.5413	6.24e-55	3.11e-52
GPNMB	-1.79583	0.288005	1.62e-53	7.63e-51
GLIPR1	3.48734	11.2149	4.43e-53	2.06e-50
IVNS1ABP	1.89121	3.70946	5.81e-52	2.65e-49
ATP1B1	2.40957	5.31314	1.18e-51	5.28e-49
ARL8A	1.76501	3.39877	3.89e-51	1.72e-48
HBEGF	4.28395	19.4804	4.92e-51	2.13e-48
LGR4	2.17281	4.50901	1.84e-49	7.73e-47
CDKN2B	2.362	5.14081	3.2e-48	1.33e-45
FSTL3	3.34436	10.1567	1.37e-47	5.52e-45
DYRK2	1.2695	2.41079	1.37e-47	5.52e-45
SLC9A9	-3.78822	0.0723824	2.21e-47	8.74e-45
ADGRG6	1.64558	3.12873	2.59e-47	1.01e-44
PDE7B	-3.2917	0.102117	5.27e-47	2e-44
CRYBG1	-3.01481	0.123723	2.54e-46	9.51e-44
LIMK2	3.71895	13.1679	2.67e-46	9.84e-44
ADAMTS3	-3.27656	0.103194	4.42e-46	1.61e-43
CDC42EP3	-1.69629	0.308579	9.19e-46	3.3e-43
KCNE4	1.66263	3.16594	1.32e-45	4.66e-43
BRINP1	-2.63099	0.161433	1.64e-45	5.72e-43
NINJ2	4.43479	21.6275	4.89e-45	1.69e-42
FAM46C	-2.08203	0.236182	7.46e-45	2.54e-42
EDIL3	2.19127	4.56707	2.97e-44	9.97e-42
RUNX1T1	-1.94034	0.260555	3.33e-44	1.1e-41
GRP	-3.8601	0.0688644	1.43e-43	4.69e-41
SOCS5	-1.97374	0.254592	1.75e-43	5.69e-41
SLC2A12	-3.63609	0.0804318	2.82e-43	9e-41
SYNM	2.17786	4.52481	3.2e-43	1e-40
QPCT	2.54947	5.85418	1.39e-42	4.31e-40
CHST15	2.96382	7.80188	2.38e-42	7.26e-40
APOL3	-2.57609	0.167695	2.64e-42	7.97e-40
WFDC1	4.02019	16.2255	3.06e-42	9.16e-40
TGFB1	2.07085	4.20134	9.84e-42	2.91e-39
PLXDC2	4.14067	17.6387	1.05e-41	3.07e-39
TMEM87B	2.36374	5.14703	7.2e-41	2.08e-38
ANGPTL7	4.74472	26.8104	1.1e-40	3.14e-38
IGFBP7	3.40349	10.5817	4.73e-40	1.34e-37
CYBRD1	-1.3991	0.379166	5.16e-40	1.45e-37
KRT18	3.48582	11.2031	5.97e-40	1.66e-37
S1PR5	6.05507	66.4903	4.13e-39	1.14e-36
TIMP3	3.01037	8.05769	4.27e-39	1.16e-36
AL645608.1	3.71649	13.1454	5.63e-39	1.52e-36
LAMC2	4.47367	22.2182	6.14e-39	1.64e-36
DSEL	-1.56728	0.337444	2.43e-38	6.35e-36
HSD17B6	4.88425	29.5329	2.53e-38	6.54e-36
SPECC1	2.2293	4.68907	3.42e-38	8.75e-36
REPS2	-2.80728	0.142864	5.27e-38	1.34e-35
PTTG1IP	1.38503	2.61177	2.28e-37	5.73e-35
HACD2	1.163	2.23923	3.76e-37	9.37e-35
DACT1	2.42552	5.37221	6.25e-37	1.54e-34
TINAGL1	3.41296	10.6513	7.02e-37	1.72e-34
FAR2	-2.62312	0.162316	1.36e-36	3.31e-34
CHST11	2.77874	6.86252	1.6e-36	3.84e-34
CAP2	1.2219	2.33254	1.68e-36	3.99e-34
SFRP1	-2.7637	0.147246	1.89e-36	4.45e-34
ID4	2.93399	7.64219	4.56e-36	1.07e-33
DCBLD1	1.67638	3.19624	1.16e-35	2.7e-33
NKX3-1	3.23173	9.39393	2.11e-35	4.85e-33
EYA2	2.08967	4.2565	3.37e-35	7.68e-33
ANOS1	3.56262	11.8156	4.14e-35	9.36e-33
VCAN	3.29103	9.7881	6.47e-35	1.45e-32
COMP	3.66938	12.7231	1.49e-34	3.32e-32
MLLT11	1.71187	3.27586	4.94e-34	1.08e-31
CNKSR3	-2.09383	0.234258	5.99e-34	1.29e-31
ADM	-1.9228	0.263743	6.41e-34	1.37e-31
BAIAP2L1	2.57652	5.96498	9e-34	1.89e-31
GLUL	-0.920352	0.52838	8.97e-34	1.89e-31
GPX3	4.3935	21.0173	1.03e-33	2.14e-31
KITLG	-2.26211	0.208467	1.63e-33	3.35e-31
CLIC2	-2.50085	0.176672	1.62e-33	3.35e-31
TGFBI	1.9161	3.77402	1.92e-33	3.92e-31
PPME1	4.31523	19.9073	6.27e-33	1.25e-30
SH3RF3-AS1	3.5323	11.5699	6.24e-33	1.25e-30
IL12A	2.84938	7.20689	8.91e-33	1.75e-30
NTN1	-4.20414	0.0542536	8.85e-33	1.75e-30
PGM2L1	1.87598	3.67052	2.05e-32	4e-30
TPM1	2.69683	6.48375	2.13e-32	4.13e-30
ADAMTS4	3.26312	9.60055	2.43e-32	4.66e-30
GDF5	-8.00386	0.00389581	2.51e-32	4.79e-30
ADH1B	-8.33511	0.00309657	3.04e-32	5.76e-30
UBE2L6	-1.63032	0.323016	3.63e-32	6.82e-30
SDC1	2.47409	5.55617	4.37e-32	8.17e-30
C1R	-2.28189	0.205628	5.12e-32	9.44e-30
IGDCC4	-1.4419	0.368083	1.73e-31	3.14e-29
44989	2.73797	6.67132	2.1e-31	3.78e-29
NOG	4.04517	16.5088	3.23e-31	5.8e-29
PCDH10	4.38109	20.8372	3.55e-31	6.33e-29
SNX30	1.62248	3.07903	4.04e-31	7.15e-29
HPSE	-2.72683	0.151058	4.49e-31	7.89e-29
ID1	3.19074	9.13077	6.67e-31	1.16e-28
RCAN3	1.10726	2.15437	9.29e-31	1.6e-28
SSR3	1.26709	2.40676	9.79e-31	1.68e-28
SSBP3	1.13061	2.18951	1.41e-30	2.39e-28
SOBP	2.00873	4.02428	2.67e-30	4.51e-28
IGFBP6	-1.59807	0.330318	3.11e-30	5.23e-28
NOL4L	1.69389	3.23528	6.43e-30	1.08e-27
STAMBPL1	-1.86214	0.275067	7.43e-30	1.23e-27
TAGLN	2.10231	4.29397	1.33e-29	2.2e-27
CSF1	-2.12068	0.229938	1.62e-29	2.66e-27
EVI2A	-3.99753	0.0626072	1.95e-29	3.17e-27
CAV1	-1.01677	0.494223	2.3e-29	3.72e-27
DDX60	-1.95222	0.258418	2.72e-29	4.37e-27
RASGRF2	3.18624	9.10232	3.62e-29	5.8e-27
EIF4B	-0.983558	0.505731	3.68e-29	5.86e-27
CAVIN2	-3.68106	0.0779631	5.4e-29	8.55e-27
IRF1	-2.03525	0.243966	5.69e-29	8.95e-27
LBH	3.5938	12.0737	6.7e-29	1.05e-26
ALDH7A1	-1.10999	0.463298	8.36e-29	1.3e-26
FSTL1	1.43879	2.71094	1.4e-28	2.14e-26
HS6ST1	1.86125	3.63321	3.29e-28	4.95e-26
SNTB2	-0.922116	0.527734	3.29e-28	4.95e-26
CTGF	2.04121	4.1159	3.58e-28	5.32e-26
WBP1L	0.749974	1.68176	4.41e-28	6.53e-26
C1S	-1.73456	0.300502	5.87e-28	8.63e-26
ARL4C	-1.98233	0.253082	6.3e-28	9.21e-26
ST8SIA1	-4.70749	0.0382741	6.55e-28	9.53e-26
SEMA7A	3.57215	11.8939	6.88e-28	9.95e-26
PLPP4	3.03976	8.22355	1.1e-27	1.58e-25
PPARG	-2.08251	0.236103	1.22e-27	1.74e-25
MFAP5	2.86497	7.28523	1.26e-27	1.79e-25
DENND5B	1.2532	2.38369	1.36e-27	1.91e-25
COL4A2	3.1842	9.08952	1.98e-27	2.78e-25
PTGFR	-3.76684	0.0734629	2.07e-27	2.88e-25
CILP	7.67966	205.025	2.54e-27	3.53e-25
CTSO	-1.02583	0.491126	6.2e-27	8.51e-25
OLFM2	2.8124	7.02453	7.24e-27	9.89e-25
MEST	2.62749	6.1795	7.42e-27	1.01e-24
FZD8	3.35421	10.2263	8.3e-27	1.12e-24
FBLN1	-2.11184	0.231351	1.48e-26	1.99e-24
MYL9	1.45504	2.74164	1.54e-26	2.06e-24
PLEKHG1	-2.7339	0.150319	2e-26	2.67e-24
PLA2G4C	-1.83379	0.280526	2.22e-26	2.94e-24
JAG1	1.41258	2.66212	2.27e-26	3e-24
PDE11A	2.02813	4.07876	3.54e-26	4.65e-24
ADAM19	2.60076	6.06606	5.97e-26	7.76e-24
KCNJ2	-2.7783	0.145763	7.05e-26	9.08e-24
PEA15	1.18791	2.27823	9.06e-26	1.16e-23
LY75	-3.37449	0.0964224	9.74e-26	1.24e-23
SPP1	4.75918	27.0805	1.01e-25	1.28e-23
PKIA	-2.48463	0.178671	1.01e-25	1.28e-23
CTH	1.07185	2.10213	1.55e-25	1.95e-23
ABTB2	2.55586	5.88017	1.65e-25	2.06e-23
OSR1	-3.11297	0.115585	2.96e-25	3.68e-23
CNN1	2.7303	6.63594	3.21e-25	3.98e-23
EDN1	4.91829	30.238	3.42e-25	4.22e-23
MME	-3.15139	0.112548	3.57e-25	4.39e-23
PDE3A	-2.92909	0.131298	3.99e-25	4.87e-23
NCF2	3.97669	15.7436	6.7e-25	8.12e-23
PFKP	2.02026	4.05658	1.17e-24	1.4e-22
HGD	3.18174	9.07404	1.22e-24	1.46e-22
ENPP2	-4.2543	0.0523998	1.27e-24	1.51e-22
B3GNT5	-1.26184	0.417012	1.3e-24	1.54e-22
SFRP4	-4.22477	0.0534833	3.74e-24	4.38e-22
ADAMTS5	-2.76346	0.14727	4.34e-24	5.05e-22
GRK5	-1.26625	0.41574	5.16e-24	5.96e-22
SRPX2	1.77027	3.41119	6.04e-24	6.94e-22
SPTLC3	-2.32608	0.199425	7.45e-24	8.49e-22
STARD5	-2.5543	0.170246	7.42e-24	8.49e-22
ADAMTS14	2.84562	7.18814	7.69e-24	8.73e-22
PPP1R3C	0.964354	1.95119	8.32e-24	9.4e-22
FKBP11	1.52092	2.86973	8.51e-24	9.58e-22
HECW2	-2.33173	0.198646	8.59e-24	9.63e-22
GDAP1	-1.99077	0.251605	8.66e-24	9.67e-22
NEDD9	2.37019	5.17009	1.05e-23	1.16e-21
CCDC170	-2.43056	0.185493	1.1e-23	1.22e-21
NOV	-2.64891	0.15944	1.79e-23	1.96e-21
GYPC	-1.26583	0.415861	1.88e-23	2.05e-21
STRADB	-1.37063	0.386722	3.5e-23	3.8e-21
PITX2	1.33604	2.52458	4.33e-23	4.68e-21
ID3	3.65395	12.5878	6.29e-23	6.77e-21
ALDH1B1	1.38668	2.61476	7.82e-23	8.35e-21
MAF	3.46131	11.0143	9.86e-23	1.05e-20
MRO	-2.65099	0.15921	1.19e-22	1.25e-20
DSP	2.70627	6.52632	1.34e-22	1.4e-20
CHSY3	1.79507	3.47033	1.64e-22	1.72e-20
AC129507.1	3.96195	15.5835	2.02e-22	2.09e-20
TMEM37	-2.77138	0.146465	2.05e-22	2.11e-20
ZNF365	3.09943	8.57083	3.02e-22	3.09e-20
TGM2	3.90103	14.9392	3.65e-22	3.72e-20
ACTBL2	5.96093	62.2899	5.04e-22	5.12e-20
BMPR1B	2.77775	6.85783	6.11e-22	6.16e-20
LINC01085	-9.94856	0.00101201	6.09e-22	6.16e-20
TNFRSF14	-1.38926	0.38176	8.32e-22	8.29e-20
AMPD3	-1.79306	0.28856	8.28e-22	8.29e-20
OLFML2A	-3.65469	0.0794017	8.29e-22	8.29e-20
LRRC59	0.978783	1.9708	8.7e-22	8.64e-20
GNG7	-2.24486	0.210975	9.97e-22	9.86e-20
RFLNB	1.62796	3.09075	1.22e-21	1.2e-19
HLA-E	-0.701078	0.615113	1.28e-21	1.26e-19
RIPOR3	-9.90279	0.00104463	1.45e-21	1.41e-19
ST6GAL2	7.76643	217.736	2.11e-21	2.03e-19
SYNDIG1	6.00001	64.0005	2.1e-21	2.03e-19
CAP1	1.17789	2.26246	2.1e-21	2.03e-19
ATP10A	3.2849	9.74661	2.19e-21	2.1e-19
ARHGAP18	-1.40398	0.377886	2.22e-21	2.12e-19
TSC22D1	-0.641983	0.640832	2.28e-21	2.17e-19
ARL4A	1.97231	3.92396	2.47e-21	2.34e-19
PALMD	2.97	7.83536	2.57e-21	2.41e-19
SIRPA	1.81515	3.51895	2.56e-21	2.41e-19
SLC2A10	1.56092	2.95041	2.59e-21	2.42e-19
NEGR1	1.84902	3.60254	2.82e-21	2.62e-19
IL11	3.12359	8.71556	3.82e-21	3.53e-19
HHAT	2.61543	6.12806	4.59e-21	4.23e-19
TNFRSF19	-2.8765	0.136171	5.63e-21	5.17e-19
KIAA1161	2.8285	7.10334	6.61e-21	6.03e-19
VWCE	-3.04667	0.121021	6.88e-21	6.25e-19
CNTN1	3.21243	9.26908	8e-21	7.22e-19
VCAM1	-6.08718	0.0147088	8.02e-21	7.22e-19
PCSK6	3.019	8.10608	8.06e-21	7.23e-19
FGF5	-1.61404	0.326682	9.28e-21	8.29e-19
SVIL	-3.07627	0.118563	9.96e-21	8.87e-19
PAWR	1.76478	3.39822	1.04e-20	9.23e-19
LINC01614	5.59517	48.3407	1.07e-20	9.46e-19
AC078850.1	3.35272	10.2157	1.16e-20	1.03e-18
SHC3	-2.07554	0.237246	1.31e-20	1.15e-18
WNT4	10.6858	1647.22	1.57e-20	1.37e-18
KIAA0040	5.55918	47.1496	1.97e-20	1.71e-18
ANXA8	3.43119	10.7868	3.24e-20	2.81e-18
TNFRSF21	2.47469	5.55846	3.26e-20	2.82e-18
SPARC	1.71332	3.27914	3.63e-20	3.12e-18
C10orf105	-10.1474	0.000881734	4.15e-20	3.55e-18
TP53INP1	-0.705681	0.613153	4.25e-20	3.63e-18
PKP1	7.1182	138.928	5.15e-20	4.38e-18
RRAGB	-0.863033	0.549796	5.44e-20	4.62e-18
TAC3	3.75756	13.525	5.52e-20	4.67e-18
C3orf18	-1.03305	0.488675	5.86e-20	4.94e-18
MAFF	-1.66017	0.316401	5.9e-20	4.96e-18
TMPO	1.65347	3.14589	6.33e-20	5.3e-18
COQ8A	-1.65726	0.317042	6.46e-20	5.4e-18
TOB1	-0.962291	0.513241	6.82e-20	5.68e-18
GAS6-AS1	-3.35202	0.097936	7.71e-20	6.4e-18
PAQR8	-1.68876	0.310193	9.57e-20	7.92e-18
SNX24	1.37301	2.59011	9.93e-20	8.2e-18
LZTS1	5.0671	33.5236	1.07e-19	8.81e-18
EPB41L4B	-1.94272	0.260125	1.2e-19	9.85e-18
TMEM106A	1.75117	3.36631	1.36e-19	1.11e-17
KLK4	9.76324	869.019	1.48e-19	1.2e-17
AP003356.1	2.09096	4.26032	1.96e-19	1.58e-17
ANO1	8.09157	272.775	2.05e-19	1.64e-17
SDC4	-1.81702	0.283806	3.04e-19	2.44e-17
PID1	1.53865	2.90523	3.07e-19	2.45e-17
MITF	-1.73779	0.299829	3.17e-19	2.52e-17
CCL2	-3.03457	0.12204	3.28e-19	2.61e-17
TMX4	-0.653677	0.635658	3.35e-19	2.65e-17
CHODL	-6.80005	0.00897387	4.09e-19	3.23e-17
SLC16A3	1.30865	2.4771	4.23e-19	3.32e-17
LOXL1-AS1	3.57005	11.8766	4.53e-19	3.55e-17
ANXA8L1	4.38188	20.8486	4.76e-19	3.71e-17
DENND2A	-4.31638	0.0501927	4.9e-19	3.8e-17
KCNJ2-AS1	-3.07208	0.118908	4.99e-19	3.86e-17
EFHC1	-1.11079	0.463041	5.19e-19	4e-17
ENC1	2.79267	6.92909	5.23e-19	4.02e-17
TUFT1	2.24593	4.74344	5.54e-19	4.25e-17
AP000892.3	2.38817	5.23493	5.95e-19	4.54e-17
PSMB9	-4.25248	0.0524658	6.12e-19	4.66e-17
KDELR3	1.26969	2.41111	7.22e-19	5.49e-17
RP11-1002K11.1	6.92238	121.296	8.24e-19	6.25e-17
UBE2Q2	0.95299	1.93588	8.36e-19	6.32e-17
SRRM3	1.77721	3.42762	9.88e-19	7.44e-17
PSMB8-AS1	-2.90025	0.133948	1.1e-18	8.25e-17
SERPINB7	3.46378	11.0332	1.16e-18	8.69e-17
ITGB6	9.33331	645.069	1.37e-18	1.02e-16
RNF145	0.585081	1.50012	1.46e-18	1.08e-16
PLCL2	-1.52502	0.347475	1.48e-18	1.09e-16
TSHZ1	-0.862774	0.549894	1.51e-18	1.12e-16
KCNH1	9.51094	729.587	1.62e-18	1.19e-16
INHBE	2.72116	6.59405	1.65e-18	1.21e-16
C1orf21	-1.33468	0.396479	1.86e-18	1.36e-16
ALDH3A1	-4.84871	0.034705	2.31e-18	1.67e-16
PATZ1	-0.897198	0.536928	2.55e-18	1.84e-16
STXBP5L	5.39041	41.9444	3.39e-18	2.43e-16
ANKRD1	8.83339	456.157	4.42e-18	3.16e-16
ACSS1	-2.37982	0.192134	4.49e-18	3.2e-16
MAP3K5	-2.22294	0.214204	4.78e-18	3.39e-16
CNN3	0.91728	1.88855	4.89e-18	3.46e-16
STEAP2	-1.45821	0.363945	4.91e-18	3.47e-16
LPAR5	9.70045	832.007	5.04e-18	3.55e-16
EFNA5	-1.34418	0.393877	5.2e-18	3.65e-16
NPTX1	-2.34999	0.196148	5.24e-18	3.67e-16
SELENBP1	-1.99648	0.250611	5.39e-18	3.76e-16
PKD1L2	-4.6206	0.0406501	5.46e-18	3.79e-16
SCAI	-1.56546	0.337871	6.34e-18	4.39e-16
LSAMP	-4.07802	0.0592099	6.48e-18	4.48e-16
ST3GAL5	-1.38292	0.383443	6.74e-18	4.65e-16
SCPEP1	-0.723478	0.605636	6.8e-18	4.68e-16
IGFBP3	3.0775	8.44149	6.87e-18	4.71e-16
SERTAD4	3.65631	12.6084	7.51e-18	5.14e-16
TCEAL7	-2.04198	0.242831	7.64e-18	5.21e-16
GRK4	0.869658	1.82723	1.47e-17	1e-15
ACTA2	4.05604	16.6337	1.61e-17	1.09e-15
PODXL	1.75422	3.37343	1.7e-17	1.15e-15
MIR155HG	-2.89145	0.134768	2.08e-17	1.4e-15
GALM	-1.49172	0.35559	2.17e-17	1.46e-15
GALNT18	4.46865	22.1411	2.44e-17	1.64e-15
CDC42EP4	-1.52249	0.348086	2.48e-17	1.66e-15
LINC01929	9.91232	963.618	2.51e-17	1.68e-15
EXTL1	4.46651	22.1082	2.58e-17	1.72e-15
ELN	4.13774	17.6029	2.68e-17	1.78e-15
KRT16	3.74834	13.4388	3.49e-17	2.31e-15
IFNGR2	1.31179	2.4825	3.63e-17	2.39e-15
SMAD1	-0.728591	0.603493	3.65e-17	2.4e-15
TPD52L1	-1.51292	0.350401	4.15e-17	2.72e-15
FRMD4B	-3.8073	0.0714314	4.3e-17	2.81e-15
MATN3	3.71507	13.1325	4.4e-17	2.87e-15
TSPAN2	12.848	7372.93	5.6e-17	3.64e-15
VKORC1L1	1.08254	2.11775	5.9e-17	3.83e-15
LINC01158	2.00746	4.02074	6.06e-17	3.92e-15
VWA5A	-1.70697	0.306302	6.73e-17	4.34e-15
DPF3	-1.44613	0.367004	6.95e-17	4.47e-15
DEGS1	1.04595	2.06473	7.33e-17	4.69e-15
CAPN6	9.63422	794.674	7.66e-17	4.88e-15
EVI2B	-3.93106	0.0655593	8.27e-17	5.25e-15
LACC1	-2.23606	0.212265	9.47e-17	5.99e-15
IGF1	6.65328	100.655	9.68e-17	6.11e-15
MXRA5	28.0881	2.85348e+08	1.03e-16	6.46e-15
UGCG	-0.724667	0.605137	1.06e-16	6.67e-15
CELSR1	2.2965	4.91263	1.11e-16	6.93e-15
GPR183	9.20125	588.642	1.12e-16	6.98e-15
SSBP2	-1.70951	0.305764	1.13e-16	7.08e-15
NECTIN4	8.68424	411.355	1.14e-16	7.11e-15
GLP2R	9.06868	536.963	1.17e-16	7.29e-15
DERL1	0.845521	1.79691	1.5e-16	9.27e-15
HAVCR2	8.70621	417.667	1.58e-16	9.75e-15
CYR61	1.92237	3.79046	1.64e-16	1.01e-14
C10orf10	-2.95991	0.128522	1.67e-16	1.03e-14
BCAM	-2.15127	0.225114	1.81e-16	1.11e-14
ANXA8L2	4.23204	18.7919	1.83e-16	1.12e-14
KLF3	-0.785804	0.580029	1.85e-16	1.13e-14
HTR1D	3.44101	10.8604	2.05e-16	1.24e-14
CHN1	-0.767238	0.587541	2.04e-16	1.24e-14
PRR15	8.30066	315.316	2.31e-16	1.4e-14
BAALC	-1.78539	0.290097	2.66e-16	1.6e-14
PRDM8	-1.43732	0.369252	2.74e-16	1.64e-14
COL6A3	-1.48098	0.358246	3.36e-16	2e-14
NTM	1.90451	3.74381	3.54e-16	2.09e-14
GBE1	-0.450795	0.73164	3.83e-16	2.26e-14
SLC40A1	-3.45623	0.0911109	3.84e-16	2.26e-14
SERPINE1	2.5631	5.90978	3.95e-16	2.32e-14
NANOS1	-1.92641	0.263083	4.33e-16	2.54e-14
AC005736.1	-1.92369	0.263579	4.73e-16	2.77e-14
C5orf46	9.22236	597.321	5.66e-16	3.3e-14
SECTM1	-4.71044	0.0381959	5.76e-16	3.35e-14
IGFL3	8.75142	430.962	5.97e-16	3.46e-14
PRPS1	1.11313	2.16314	6e-16	3.47e-14
CD82	-1.39149	0.381172	6.35e-16	3.66e-14
TUBB2B	1.4308	2.69595	6.71e-16	3.86e-14
WISP2	-1.71639	0.304309	7.04e-16	4.04e-14
AC104825.2	1.9187	3.78083	8.08e-16	4.63e-14
ARF4	1.03951	2.05553	8.78e-16	5.02e-14
LINC02407	2.63717	6.22109	9.57e-16	5.45e-14
DRP2	2.24712	4.74733	1.14e-15	6.45e-14
MIR181A2HG	2.98312	7.90694	1.21e-15	6.85e-14
CHDH	-5.18699	0.0274512	1.21e-15	6.85e-14
CCNA1	1.766	3.4011	1.29e-15	7.21e-14
NR0B1	-2.74408	0.149262	1.51e-15	8.45e-14
RNF121	1.30779	2.47562	1.58e-15	8.81e-14
ACTG2	1.56858	2.96613	1.74e-15	9.69e-14
ATXN1	1.5126	2.85324	1.74e-15	9.69e-14
MYCBP	1.42778	2.69033	1.87e-15	1.04e-13
FBL	-0.699083	0.615964	2.21e-15	1.22e-13
CDX1	-1.86392	0.274729	2.36e-15	1.29e-13
SERPINF1	-1.63849	0.321193	2.48e-15	1.35e-13
JPT2	0.5041	1.41824	2.69e-15	1.47e-13
PSMB8	-1.96443	0.25624	2.78e-15	1.51e-13
CLDN14	8.26745	308.141	2.84e-15	1.54e-13
KIT	-9.33037	0.00155339	2.98e-15	1.61e-13
APOD	-1.78669	0.289836	2.99e-15	1.62e-13
MYOZ1	9.16715	574.894	3.68e-15	1.98e-13
SURF4	1.08445	2.12056	4.16e-15	2.23e-13
CSRP2	2.15808	4.4632	4.29e-15	2.29e-13
LINC00891	-2.55376	0.17031	4.47e-15	2.38e-13
MAP3K8	-1.79425	0.288322	4.55e-15	2.42e-13
APOL6	-1.84328	0.278687	4.56e-15	2.42e-13
CD3EAP	2.22054	4.66069	5.06e-15	2.67e-13
OAS3	-1.2396	0.423491	5.31e-15	2.79e-13
SLC30A4	0.756515	1.6894	5.73e-15	3e-13
RGS4	4.16281	17.9115	6.08e-15	3.18e-13
ABCA9	-9.04035	0.00189926	6.31e-15	3.29e-13
IRX1	-1.69624	0.30859	6.4e-15	3.33e-13
ETV1	-1.72789	0.301893	6.66e-15	3.46e-13
TMEM45A	2.25246	4.76493	7.21e-15	3.74e-13
YIPF5	0.900677	1.86694	7.27e-15	3.76e-13
CDYL2	1.36155	2.56961	7.69e-15	3.97e-13
ST3GAL4	2.01001	4.02784	8.45e-15	4.34e-13
KANK4	8.77359	437.638	8.89e-15	4.56e-13
TJP2	-1.78258	0.290664	1.01e-14	5.17e-13
RELT	1.67267	3.18804	1.06e-14	5.38e-13
DTX3L	-0.813025	0.569187	1.12e-14	5.69e-13
C3	-2.23043	0.213095	1.35e-14	6.84e-13
GTF2E1	1.05827	2.08244	1.51e-14	7.6e-13
CES2	-0.685133	0.621948	1.54e-14	7.74e-13
TOR1A	0.685581	1.60835	1.61e-14	8.08e-13
TXLNB	-9.00371	0.0019481	1.68e-14	8.44e-13
PTK7	1.96229	3.89679	1.69e-14	8.49e-13
DUSP10	-1.11849	0.460576	1.7e-14	8.52e-13
CXCL1	-3.36034	0.0973728	1.71e-14	8.56e-13
NTNG1	-2.46873	0.180651	1.79e-14	8.91e-13
SAV1	-0.967091	0.511536	1.89e-14	9.36e-13
PPP3CC	0.70752	1.63299	2.16e-14	1.07e-12
CTSC	-1.64335	0.320112	2.32e-14	1.14e-12
PRIMPOL	-0.854617	0.553012	2.51e-14	1.23e-12
AC015712.2	-1.8274	0.281773	2.54e-14	1.24e-12
VLDLR	1.59439	3.01966	2.67e-14	1.31e-12
KCNS2	-7.6487	0.00498325	2.7e-14	1.32e-12
SNX25	1.92442	3.79585	2.87e-14	1.4e-12
TSTA3	0.944979	1.92516	2.93e-14	1.43e-12
KIAA1549L	1.41787	2.67192	3.29e-14	1.6e-12
DNER	2.72206	6.59814	3.47e-14	1.67e-12
SLC18B1	-1.73307	0.300811	3.47e-14	1.67e-12
MAPRE1	0.487302	1.40182	3.76e-14	1.81e-12
KDELR2	0.819957	1.76535	4.02e-14	1.93e-12
AC074387.1	7.93224	244.254	4.46e-14	2.12e-12
CITED2	-2.28573	0.205082	4.48e-14	2.12e-12
C12orf75	1.47377	2.77747	4.72e-14	2.23e-12
S1PR1	-1.60033	0.329801	4.81e-14	2.27e-12
HAPLN3	2.62492	6.16851	4.84e-14	2.28e-12
AC026366.1	-0.857432	0.551934	6.41e-14	3.02e-12
ANKRD29	-1.98693	0.252276	6.51e-14	3.06e-12
ACSL4	0.813286	1.75721	6.6e-14	3.09e-12
PXYLP1	-0.764923	0.588485	6.81e-14	3.18e-12
CTNNB1	0.816437	1.76105	7.57e-14	3.53e-12
HGF	-3.51792	0.0872971	8.83e-14	4.1e-12
SLC1A2	-2.13244	0.228072	9.02e-14	4.18e-12
PNP	1.31718	2.49178	9.07e-14	4.19e-12
IRF2	-1.30622	0.40438	1.01e-13	4.65e-12
ACTN1	1.95797	3.88516	1.09e-13	4.98e-12
DNM3OS	10.1933	1170.86	1.13e-13	5.16e-12
TBC1D10A	1.38992	2.62064	1.25e-13	5.72e-12
MMP16	1.37246	2.58911	1.26e-13	5.74e-12
UST	1.49027	2.80941	1.26e-13	5.75e-12
AC002546.1	-3.24027	0.105823	1.27e-13	5.75e-12
ENPP1	2.02242	4.06264	1.35e-13	6.09e-12
ATOH8	2.82049	7.06403	1.42e-13	6.42e-12
LAYN	-1.0183	0.493699	1.42e-13	6.42e-12
LRRC15	2.91055	7.51905	1.43e-13	6.43e-12
KCNK6	2.00827	4.02299	1.46e-13	6.58e-12
TGIF2	1.30271	2.46691	1.51e-13	6.77e-12
DENND1B	0.862964	1.81877	1.66e-13	7.4e-12
TMEM2	2.47931	5.5763	1.68e-13	7.49e-12
NRG1	3.65623	12.6077	1.86e-13	8.29e-12
POSTN	2.38493	5.22319	1.87e-13	8.29e-12
PAPPA	-1.89904	0.268121	1.88e-13	8.33e-12
TUBB6	0.951058	1.93329	1.95e-13	8.61e-12
HAX1	0.473613	1.38858	2e-13	8.82e-12
SYBU	1.68716	3.22023	2.06e-13	9.06e-12
SCXA	2.62198	6.15594	2.11e-13	9.29e-12
PPM1L	-2.25451	0.209568	2.15e-13	9.43e-12
IQCH-AS1	-1.4627	0.362814	2.16e-13	9.47e-12
SLFN11	-0.942483	0.520337	2.29e-13	9.95e-12
GNAI1	-0.77914	0.582714	2.35e-13	1.02e-11
ANXA2	0.602228	1.51806	2.49e-13	1.08e-11
TNFAIP1	1.25216	2.38198	2.54e-13	1.1e-11
SRPX	-0.87833	0.543997	2.55e-13	1.1e-11
SNCAIP	-2.09196	0.234562	2.6e-13	1.12e-11
KRT19	-1.977	0.254018	2.67e-13	1.15e-11
SCN4B	-8.09384	0.00366024	2.8e-13	1.2e-11
PDGFD	-2.47047	0.180432	2.88e-13	1.23e-11
SMTN	1.72065	3.29586	3.02e-13	1.29e-11
TSPAN12	2.01348	4.03754	3.23e-13	1.38e-11
AC004656.1	-1.27906	0.412063	3.25e-13	1.38e-11
CXADR	-1.85416	0.276594	3.26e-13	1.38e-11
ST6GALNAC5	2.41672	5.33955	3.59e-13	1.52e-11
CES1	-1.40744	0.376979	3.65e-13	1.54e-11
LRRK2	-3.13796	0.1136	3.89e-13	1.63e-11
MAGED4	0.764193	1.69842	4.02e-13	1.69e-11
ZBTB16	-8.28874	0.00319772	4.43e-13	1.86e-11
FENDRR	-3.74292	0.0746912	4.54e-13	1.9e-11
CGNL1	-1.65708	0.31708	4.6e-13	1.92e-11
MACROD1	-1.21386	0.431114	4.7e-13	1.95e-11
LMO4	1.75242	3.36924	4.76e-13	1.97e-11
ALDH3A2	-2.35579	0.195361	5e-13	2.07e-11
HLA-A	-0.849803	0.55486	5.2e-13	2.14e-11
TREML3P	2.07738	4.22041	5.38e-13	2.22e-11
PVR	1.70335	3.25657	5.47e-13	2.25e-11
PDE5A	-2.2397	0.211731	5.48e-13	2.25e-11
AC010931.2	8.25973	306.498	5.83e-13	2.38e-11
COL6A1	-1.98273	0.253011	5.86e-13	2.39e-11
RAI14	1.0978	2.14028	5.99e-13	2.44e-11
KCND3	1.70207	3.25367	6.13e-13	2.5e-11
KIF26B	1.60008	3.0316	6.47e-13	2.63e-11
SNX18	-0.657568	0.633946	7.14e-13	2.89e-11
PCOLCE	-1.21176	0.431742	7.49e-13	3.03e-11
KDELC2	-0.872555	0.546179	7.72e-13	3.12e-11
NCOA2	-0.961207	0.513627	8.3e-13	3.34e-11
AP4E1	1.10827	2.15588	8.38e-13	3.37e-11
RPL3	-0.731586	0.602242	8.56e-13	3.44e-11
DKK3	0.544366	1.45838	8.65e-13	3.47e-11
SERPINE2	2.59474	6.04082	8.73e-13	3.49e-11
AQP3	2.52517	5.75641	8.79e-13	3.51e-11
APOBEC3G	-1.49021	0.355961	9.94e-13	3.96e-11
RPL24P8	2.35765	5.12534	1.02e-12	4.04e-11
44988	1.52211	2.87211	1.04e-12	4.13e-11
CD302	-2.4605	0.181684	1.17e-12	4.61e-11
TMOD2	-0.888582	0.540145	1.17e-12	4.62e-11
NOP53	-1.36158	0.389156	1.19e-12	4.66e-11
CCL20	7.96704	250.219	1.27e-12	4.96e-11
EFNB3	-1.49161	0.355616	1.31e-12	5.12e-11
P2RX7	-3.08709	0.117677	1.38e-12	5.39e-11
PNMA1	0.701836	1.62657	1.39e-12	5.4e-11
SLC2A13	2.47558	5.5619	1.42e-12	5.5e-11
RFLNA	4.06775	16.7693	1.48e-12	5.74e-11
TNFRSF1B	-3.10799	0.115985	1.57e-12	6.08e-11
DHRS13	-2.04017	0.243135	1.59e-12	6.12e-11
NBL1	0.94143	1.92043	1.6e-12	6.16e-11
YPEL4	-3.8519	0.0692566	1.61e-12	6.2e-11
C15orf54	3.75961	13.5443	1.73e-12	6.61e-11
CYP24A1	-5.77395	0.0182754	1.79e-12	6.82e-11
LYSMD1	0.847402	1.79926	1.8e-12	6.88e-11
DBP	-2.71083	0.152742	1.89e-12	7.18e-11
ADH1A	-5.85128	0.0173216	1.95e-12	7.42e-11
PRSS23	0.576782	1.49152	2.24e-12	8.48e-11
BTBD11	4.42041	21.413	2.29e-12	8.62e-11
COL26A1	5.15868	35.7204	2.48e-12	9.31e-11
C11orf84	1.03674	2.05159	2.48e-12	9.31e-11
SEC14L2	2.38708	5.23098	2.5e-12	9.38e-11
HTR7P1	-1.03329	0.488596	2.61e-12	9.78e-11
FAM149A	-2.16181	0.223476	2.62e-12	9.8e-11
TNFAIP3	-2.32309	0.199839	2.73e-12	1.02e-10
OR51E2	3.00335	8.0186	2.86e-12	1.07e-10
B4GALT1	1.38839	2.61786	2.97e-12	1.1e-10
CACNB2	-7.37789	0.00601221	3.19e-12	1.18e-10
HDAC9	-2.53096	0.173023	3.28e-12	1.21e-10
UCK2	1.39834	2.63598	3.3e-12	1.22e-10
ADH6	3.10605	8.61023	3.38e-12	1.25e-10
CSRP1	1.57884	2.98729	3.93e-12	1.44e-10
LOXL1	2.10403	4.29909	4.04e-12	1.48e-10
AC134312.5	-2.15912	0.223894	4.13e-12	1.51e-10
C2	-2.59383	0.165645	4.27e-12	1.56e-10
ATP6V1B2	0.660133	1.58023	4.7e-12	1.71e-10
HACD1	1.5866	3.0034	4.95e-12	1.8e-10
CHN2	6.02078	64.9283	5.01e-12	1.82e-10
MTCH1	0.83746	1.7869	5.38e-12	1.95e-10
IFFO2	2.06011	4.17018	5.52e-12	1.99e-10
PGAM1	0.98756	1.98283	5.51e-12	1.99e-10
ATG14	-0.770576	0.586184	5.5e-12	1.99e-10
EPHB3	2.02157	4.06025	5.56e-12	2e-10
TNFAIP6	2.03829	4.10759	5.64e-12	2.03e-10
SH3GL3	-1.51856	0.349034	6.3e-12	2.26e-10
ZC3H12C	-1.44974	0.366086	6.58e-12	2.36e-10
TRIM25	-0.860492	0.550765	7.22e-12	2.58e-10
NNMT	1.0969	2.13894	7.38e-12	2.63e-10
AMIGO2	2.05269	4.1488	7.48e-12	2.66e-10
PLEKHO1	0.80027	1.74143	7.69e-12	2.73e-10
EFEMP1	-1.06973	0.476407	7.77e-12	2.76e-10
AC019069.1	-1.12233	0.459353	7.87e-12	2.79e-10
PARP12	-1.55597	0.3401	7.94e-12	2.81e-10
PTPN7	7.68443	205.705	8.19e-12	2.89e-10
CREB3	0.887166	1.84954	8.2e-12	2.9e-10
RELB	-1.58674	0.332922	8.95e-12	3.15e-10
RNF152	2.11072	4.31908	8.98e-12	3.16e-10
STMN2	2.06201	4.17567	9.15e-12	3.2e-10
RNF144B	-1.78282	0.290616	1.02e-11	3.56e-10
CEBPD	-1.54181	0.343454	1.06e-11	3.7e-10
LARP6	0.799351	1.74032	1.16e-11	4.04e-10
MTSS1	-1.49035	0.355926	1.18e-11	4.1e-10
NXPH3	2.17216	4.50697	1.21e-11	4.2e-10
CALM2	1.45985	2.75079	1.29e-11	4.45e-10
GAN	1.23516	2.35407	1.35e-11	4.65e-10
KRT14	5.95799	62.1634	1.36e-11	4.68e-10
CLIC3	3.79884	13.9176	1.4e-11	4.82e-10
TCEA3	-1.92823	0.262751	1.43e-11	4.91e-10
PWP1	0.535174	1.44912	1.5e-11	5.14e-10
AC226101.2	7.36783	165.173	1.63e-11	5.58e-10
FBXL22	1.92454	3.79617	1.64e-11	5.59e-10
SEC23A	0.90252	1.86933	1.67e-11	5.68e-10
CTNNAL1	-1.37347	0.385962	1.71e-11	5.81e-10
SEMA3D	-2.93916	0.130384	1.73e-11	5.88e-10
XYLT1	2.95259	7.74138	1.88e-11	6.36e-10
GPX8	0.749204	1.68087	2.05e-11	6.91e-10
PRELP	-2.92131	0.132007	2.05e-11	6.92e-10
EMP1	-1.44115	0.368274	2.08e-11	6.99e-10
KRTAP1-5	-3.57266	0.0840469	2.1e-11	7.06e-10
NRBF2	1.19851	2.29503	2.13e-11	7.15e-10
CEP57	-1.20862	0.432681	2.13e-11	7.15e-10
GMPR	-1.98322	0.252924	2.15e-11	7.19e-10
ITGA8	-1.93408	0.261688	2.16e-11	7.24e-10
SEC14L5	-7.35986	0.00608782	2.2e-11	7.35e-10
ADAT2	-1.11236	0.462537	2.21e-11	7.38e-10
DANCR	0.976142	1.9672	2.3e-11	7.67e-10
TMEM117	0.895663	1.86047	2.39e-11	7.96e-10
SDCBP	-1.13355	0.455792	2.4e-11	7.99e-10
APCDD1	-7.77284	0.00457237	2.43e-11	8.09e-10
ZNRF2	-1.3481	0.392809	2.48e-11	8.2e-10
PGK1	0.79231	1.73184	2.63e-11	8.71e-10
ADH5	-0.692191	0.618913	2.88e-11	9.5e-10
LIPG	3.01835	8.10242	3.11e-11	1.02e-09
ITGAV	1.03054	2.04278	3.14e-11	1.03e-09
ARHGAP6	-2.36052	0.194722	3.28e-11	1.07e-09
AC092807.3	1.49727	2.82307	3.35e-11	1.1e-09
TRAF1	-1.83539	0.280216	3.42e-11	1.11e-09
NDRG1	1.39474	2.6294	3.63e-11	1.18e-09
FN3K	-1.36714	0.387658	3.71e-11	1.21e-09
TBX3	0.945468	1.92581	3.79e-11	1.23e-09
ICAM1	-1.14829	0.451161	3.82e-11	1.24e-09
GRTP1	-1.48019	0.358442	3.82e-11	1.24e-09
RGS7BP	3.72263	13.2015	3.85e-11	1.25e-09
IL21R	2.91984	7.5676	3.89e-11	1.26e-09
WSB1	-0.880519	0.543172	4.24e-11	1.37e-09
NFIA	-2.27906	0.206032	4.29e-11	1.38e-09
TMC3	7.42712	172.101	4.37e-11	1.41e-09
LINC02257	7.27367	154.736	4.57e-11	1.47e-09
TMEM43	-0.493302	0.710397	4.62e-11	1.48e-09
SLC35F2	-1.42247	0.373073	4.64e-11	1.49e-09
DHX58	-1.62095	0.325121	4.69e-11	1.5e-09
RAB39B	-1.52677	0.347053	4.77e-11	1.53e-09
IDI1	0.918676	1.89038	5.12e-11	1.64e-09
AC009549.1	-2.65668	0.158584	5.14e-11	1.64e-09
RAMP1	2.29472	4.90659	5.38e-11	1.72e-09
FICD	0.70774	1.63324	5.55e-11	1.77e-09
TNFAIP8L3	1.63689	3.10994	5.63e-11	1.79e-09
THBD	2.60737	6.09391	5.66e-11	1.8e-09
AP005131.6	7.21992	149.078	5.77e-11	1.83e-09
RARRES3	-6.63332	0.0100733	5.93e-11	1.88e-09
CAVIN4	4.4343	21.62	6.07e-11	1.92e-09
SUFU	3.13673	8.79528	6.12e-11	1.93e-09
TANC1	-0.684314	0.622301	6.27e-11	1.97e-09
IL34	-7.72398	0.00472987	6.45e-11	2.03e-09
CD14	-6.97511	0.00794843	6.55e-11	2.06e-09
CUL4B	-0.687736	0.620827	6.65e-11	2.09e-09
SMKR1	-2.6401	0.160417	6.89e-11	2.16e-09
TMEM100	1.9348	3.82325	7.57e-11	2.37e-09
PDGFRA	-3.11086	0.115755	7.73e-11	2.41e-09
ARID5B	-1.40899	0.376576	8.1e-11	2.53e-09
TFPI2	4.21441	18.5637	8.26e-11	2.57e-09
CMTM2	7.19471	146.495	9.01e-11	2.8e-09
CHAC1	2.89496	7.43826	9.12e-11	2.82e-09
FEM1B	-1.02992	0.489737	1e-10	3.1e-09
CASP1	-3.43597	0.0923993	1.03e-10	3.17e-09
SARAF	0.708799	1.63444	1.06e-10	3.25e-09
NEK11	-1.23005	0.426301	1.07e-10	3.28e-09
PCDH1	5.68509	51.4496	1.08e-10	3.3e-09
POLR2C	0.71918	1.64625	1.14e-10	3.49e-09
GPX7	1.2206	2.33043	1.16e-10	3.57e-09
AP002004.1	-2.74196	0.149481	1.2e-10	3.69e-09
NCKAP5	-2.11013	0.231626	1.22e-10	3.73e-09
RARRES2	-2.83959	0.1397	1.26e-10	3.83e-09
AL603750.1	2.28947	4.88877	1.26e-10	3.84e-09
RPN1	0.560801	1.47509	1.29e-10	3.91e-09
AC097634.1	2.55985	5.89648	1.36e-10	4.12e-09
ARHGAP12	-1.282	0.411226	1.39e-10	4.23e-09
C4orf26	10.9049	1917.29	1.41e-10	4.28e-09
STEAP1	-2.52803	0.173375	1.44e-10	4.35e-09
PNMA2	-1.66043	0.316345	1.5e-10	4.53e-09
PDE1A	-7.18874	0.00685445	1.57e-10	4.75e-09
ANKRD35	-2.01237	0.247866	1.68e-10	5.07e-09
ITGB2-AS1	2.20766	4.61927	1.75e-10	5.25e-09
SESTD1	-0.821033	0.566037	1.82e-10	5.46e-09
MXI1	-0.854955	0.552883	1.86e-10	5.56e-09
TMEM165	1.05918	2.08375	1.94e-10	5.8e-09
HTR2B	-7.10849	0.00724656	2.11e-10	6.3e-09
GCNT4	1.43088	2.6961	2.27e-10	6.75e-09
EPB41L4A-AS1	-1.13565	0.455131	2.27e-10	6.77e-09
CRYL1	-1.48871	0.356332	2.34e-10	6.95e-09
RTTN	0.763385	1.69747	2.44e-10	7.25e-09
CLUAP1	-0.972678	0.509559	2.54e-10	7.52e-09
RABL3	0.742891	1.67353	2.57e-10	7.6e-09
WDFY3-AS2	-1.66813	0.31466	2.58e-10	7.62e-09
PTGIS	-1.73733	0.299925	2.66e-10	7.86e-09
AL590644.1	2.26346	4.8014	2.67e-10	7.88e-09
DUSP3	0.534734	1.44868	2.67e-10	7.88e-09
FRRS1L	-2.92681	0.131505	2.72e-10	8.01e-09
ETV7	-4.46611	0.0452446	2.83e-10	8.33e-09
F8	-0.920282	0.528406	3e-10	8.82e-09
SPEF2	-1.64842	0.318989	3.03e-10	8.9e-09
SLC43A3	-1.8735	0.27291	3.08e-10	9.04e-09
HTRA3	-1.58258	0.333884	3.11e-10	9.11e-09
DIRC2	1.30718	2.47457	3.15e-10	9.23e-09
HCG18	1.19374	2.28744	3.56e-10	1.04e-08
TNNC1	2.98429	7.91335	3.66e-10	1.07e-08
AP000695.2	2.70081	6.50165	3.69e-10	1.07e-08
TMC7	1.84767	3.59918	3.71e-10	1.08e-08
MDFI	2.85769	7.24854	3.74e-10	1.09e-08
PPP1R13L	4.39444	21.0309	4.26e-10	1.23e-08
EFR3B	1.84728	3.59822	4.29e-10	1.24e-08
AC008676.2	6.93066	121.994	4.36e-10	1.26e-08
TMEM167A	0.86508	1.82144	4.43e-10	1.28e-08
ECI2	-0.736338	0.600261	4.69e-10	1.35e-08
ABHD17C	-1.18059	0.441171	4.66e-10	1.35e-08
PADI1	5.73752	53.3538	4.8e-10	1.38e-08
TNFAIP8	-1.37817	0.384705	4.87e-10	1.4e-08
C11orf96	5.52952	46.1904	4.92e-10	1.41e-08
EGR3	-2.89757	0.134198	4.94e-10	1.42e-08
FPR1	6.42634	86.0047	5.17e-10	1.48e-08
ACLY	1.26829	2.40876	5.23e-10	1.5e-08
CILP2	3.44322	10.877	5.28e-10	1.51e-08
FERMT2	1.27851	2.42588	5.34e-10	1.53e-08
ZDHHC21	0.894364	1.85879	5.51e-10	1.57e-08
WDR78	-1.08367	0.471827	5.6e-10	1.6e-08
RPARP-AS1	-1.57973	0.334545	5.67e-10	1.61e-08
PLEKHN1	2.0086	4.02392	5.71e-10	1.62e-08
WWOX	-0.932988	0.523773	5.79e-10	1.64e-08
NETO1	6.80432	111.765	5.99e-10	1.7e-08
TP53I3	2.26805	4.81671	6.09e-10	1.72e-08
DTNBP1	-0.76538	0.588298	6.17e-10	1.75e-08
MYOCD	7.17575	144.583	6.49e-10	1.83e-08
CFH	-1.87462	0.272699	6.71e-10	1.89e-08
RAB3IP	1.04919	2.06936	6.76e-10	1.9e-08
OPHN1	-1.47833	0.358903	6.77e-10	1.91e-08
RTP4	-3.06009	0.119901	6.78e-10	1.91e-08
CLDN11	-4.06711	0.0596592	6.84e-10	1.92e-08
NFIB	-1.2892	0.409178	6.95e-10	1.95e-08
PRKAR1B	-1.07322	0.475256	7.05e-10	1.97e-08
ANKFN1	4.5708	23.7656	7.09e-10	1.98e-08
PSME1	-1.33676	0.39591	7.26e-10	2.02e-08
PODN	-1.98547	0.252531	7.23e-10	2.02e-08
HAPLN1	2.47547	5.56147	7.52e-10	2.09e-08
LDHA	1.25844	2.39236	7.49e-10	2.09e-08
SCD	1.18475	2.27324	7.65e-10	2.13e-08
ADAMTS7P4	-7.21589	0.00672668	7.72e-10	2.14e-08
RBM43	-1.87971	0.271739	7.77e-10	2.15e-08
TEC	-1.46003	0.363484	8.04e-10	2.23e-08
SLC17A9	2.01832	4.05111	8.14e-10	2.24e-08
UBE2J1	0.8485	1.80063	8.08e-10	2.24e-08
EGR1	-1.89296	0.269254	8.1e-10	2.24e-08
UBP1	0.97267	1.96247	8.24e-10	2.27e-08
PKNOX2	4.09958	17.1433	8.33e-10	2.29e-08
C16orf86	-1.60837	0.327969	8.75e-10	2.4e-08
CALU	1.07194	2.10226	9.17e-10	2.51e-08
UBASH3B	1.04249	2.05978	9.97e-10	2.73e-08
CXCL5	-3.20619	0.108353	9.96e-10	2.73e-08
TUBB2A	1.1827	2.27001	1e-09	2.74e-08
ISLR2	8.17277	288.568	1.05e-09	2.86e-08
COLCA2	-6.78228	0.00908511	1.05e-09	2.86e-08
CPQ	-0.937637	0.522087	1.08e-09	2.94e-08
DICER1-AS1	-2.39408	0.190244	1.09e-09	2.98e-08
XPNPEP2	-6.76416	0.00919993	1.12e-09	3.05e-08
HIST1H2BN	1.21158	2.31591	1.14e-09	3.08e-08
PALM	1.67871	3.20141	1.17e-09	3.18e-08
WDR66	1.25937	2.39392	1.23e-09	3.34e-08
CCIN	2.04488	4.12639	1.25e-09	3.38e-08
SPANXD	7.06323	133.734	1.28e-09	3.47e-08
DDX58	-1.03026	0.48962	1.34e-09	3.61e-08
LINC02544	2.31762	4.98508	1.37e-09	3.69e-08
CADPS2	-1.63209	0.322621	1.37e-09	3.69e-08
LRRC32	1.71881	3.29165	1.41e-09	3.81e-08
CDKN1C	-1.51639	0.349561	1.55e-09	4.17e-08
C2CD4C	6.91353	120.553	1.56e-09	4.18e-08
PM20D2	-1.51537	0.349807	1.57e-09	4.22e-08
MPZL1	1.22343	2.33502	1.59e-09	4.25e-08
FLVCR2	1.5396	2.90714	1.59e-09	4.26e-08
RAB3A	-1.88938	0.269924	1.59e-09	4.26e-08
PTGER2	-1.38177	0.383748	1.6e-09	4.29e-08
C19orf66	-0.517582	0.698542	1.61e-09	4.3e-08
TMX2	0.52932	1.44325	1.62e-09	4.33e-08
THG1L	-0.579399	0.669243	1.63e-09	4.36e-08
PGM5	6.96947	125.32	1.73e-09	4.61e-08
KCNC4	1.21829	2.3267	1.97e-09	5.23e-08
LUARIS	4.29865	19.6799	2.04e-09	5.41e-08
DAAM2	2.35336	5.11014	2.15e-09	5.69e-08
CD44	-0.885815	0.541182	2.15e-09	5.69e-08
TNNT2	7.23502	150.647	2.17e-09	5.73e-08
HOMER1	1.47337	2.7767	2.22e-09	5.84e-08
BAK1	0.800821	1.74209	2.22e-09	5.84e-08
YKT6	0.867907	1.82501	2.23e-09	5.86e-08
AC012447.1	1.84442	3.59107	2.34e-09	6.14e-08
MAMLD1	1.04899	2.06908	2.37e-09	6.21e-08
GFOD1	1.57427	2.97785	2.39e-09	6.27e-08
BMP6	2.14377	4.41915	2.41e-09	6.3e-08
ZFP36L2	-1.34602	0.393375	2.47e-09	6.44e-08
FLG	1.54531	2.91867	2.51e-09	6.54e-08
SLAMF8	6.47224	88.7845	2.54e-09	6.61e-08
ARPC2	0.725353	1.6533	2.55e-09	6.63e-08
FBN1	1.9134	3.76695	2.57e-09	6.69e-08
TTYH2	-1.79641	0.28789	2.6e-09	6.74e-08
AL590617.2	2.38786	5.23381	2.61e-09	6.76e-08
YRDC	1.16458	2.24167	2.7e-09	6.98e-08
TRPS1	0.553363	1.4675	2.79e-09	7.2e-08
ZDHHC17	0.914764	1.88526	2.87e-09	7.41e-08
EMCN	-7.36908	0.00604903	2.92e-09	7.55e-08
BTG2	-1.19525	0.43671	2.96e-09	7.63e-08
VDAC1	0.466856	1.38209	3.12e-09	8.04e-08
ETV6	0.871299	1.82931	3.13e-09	8.06e-08
LEPROTL1	0.633739	1.55158	3.18e-09	8.16e-08
CNTNAP1	-2.91888	0.132229	3.19e-09	8.2e-08
BANK1	-1.86258	0.274985	3.24e-09	8.31e-08
HESX1	-1.84263	0.278813	3.33e-09	8.53e-08
SMIM10	-2.1849	0.219927	3.35e-09	8.59e-08
AMDHD2	-1.4734	0.360133	3.56e-09	9.1e-08
FN1	1.54846	2.92505	3.57e-09	9.12e-08
LINC01048	6.6664	101.575	3.83e-09	9.77e-08
SRXN1	0.751147	1.68313	3.95e-09	1.01e-07
XPNPEP1	0.611767	1.52813	3.97e-09	1.01e-07
ABCG1	2.27333	4.83438	4.04e-09	1.03e-07
CCND1	1.1276	2.18496	4.09e-09	1.04e-07
LTBP2	0.878726	1.83875	4.13e-09	1.04e-07
PEG13	-2.3501	0.196132	4.1e-09	1.04e-07
MMP11	1.58177	2.99338	4.16e-09	1.05e-07
GPC4	1.41885	2.67372	4.21e-09	1.06e-07
CCDC149	1.27321	2.41699	4.62e-09	1.17e-07
ZCCHC14	-0.992252	0.502693	4.7e-09	1.18e-07
FAM69A	1.10036	2.14408	4.74e-09	1.19e-07
EEF1A1	-0.527142	0.693928	4.76e-09	1.2e-07
B2M	-1.06298	0.478641	4.93e-09	1.24e-07
FUOM	0.88977	1.85288	5.04e-09	1.26e-07
BATF2	-3.95975	0.0642684	5.02e-09	1.26e-07
KLKP1	6.69892	103.891	5.23e-09	1.31e-07
AC114811.2	-2.46009	0.181736	5.22e-09	1.31e-07
PTPRN2	-6.41188	0.0117444	5.23e-09	1.31e-07
MIR21	7.05497	132.971	5.34e-09	1.33e-07
SYNE2	-1.41453	0.375132	5.58e-09	1.39e-07
CROT	-0.669539	0.628708	5.98e-09	1.49e-07
SEL1L3	2.17891	4.52811	6.14e-09	1.53e-07
ITGB1BP2	6.33126	80.5191	6.26e-09	1.56e-07
CCDC80	-0.535252	0.690038	6.27e-09	1.56e-07
FHL1	-0.574292	0.671616	6.34e-09	1.57e-07
OAT	0.568562	1.48304	6.47e-09	1.6e-07
AC103740.1	2.60741	6.09409	6.57e-09	1.62e-07
NAV2	-2.5523	0.170483	6.56e-09	1.62e-07
NRIP3	1.25051	2.37926	6.63e-09	1.64e-07
SLC16A9	-2.31545	0.2009	6.66e-09	1.64e-07
RIMS2	2.54121	5.82076	6.75e-09	1.67e-07
TCN2	-1.72507	0.302484	6.83e-09	1.68e-07
SCN2A	-6.51127	0.0109626	7.01e-09	1.72e-07
AC118553.2	7.72597	211.714	7.06e-09	1.74e-07
DNAJB6	0.585589	1.50065	7.11e-09	1.75e-07
HACD4	-1.15807	0.448113	7.19e-09	1.76e-07
ZFP36L1	-1.24788	0.421066	7.29e-09	1.79e-07
SAMD11	4.48032	22.3209	7.35e-09	1.8e-07
KRT81	6.59556	96.7076	7.45e-09	1.82e-07
GUCY1A2	-1.51647	0.34954	7.44e-09	1.82e-07
FAM171B	-0.570156	0.673544	7.6e-09	1.86e-07
ADAM33	-2.48395	0.178755	7.67e-09	1.87e-07
PRND	-6.93984	0.00814518	7.65e-09	1.87e-07
IL32	-1.48417	0.357454	8.19e-09	1.99e-07
PTGES3P1	-2.68921	0.155048	8.36e-09	2.03e-07
REV3L	-1.90592	0.266846	8.5e-09	2.06e-07
GOLT1B	0.760082	1.69359	8.53e-09	2.07e-07
BGN	2.56374	5.91239	9.1e-09	2.2e-07
C2CD3	3.03083	8.1728	9.14e-09	2.21e-07
HIF1A	1.03163	2.04433	9.18e-09	2.22e-07
LRRCC1	-1.55826	0.339561	9.23e-09	2.23e-07
LAMC3	6.63554	99.4254	9.32e-09	2.25e-07
SYNE3	-1.66857	0.314565	9.46e-09	2.27e-07
ZSWIM6	1.01334	2.01858	9.58e-09	2.3e-07
CXCL8	-3.24764	0.105284	9.97e-09	2.39e-07
CEMIP	-2.42668	0.185992	1e-08	2.4e-07
IFIT5	-0.699948	0.615594	1.03e-08	2.47e-07
SLC35E1	0.887017	1.84935	1.05e-08	2.52e-07
EXT2	1.02327	2.03252	1.07e-08	2.55e-07
RPS4X	-0.784522	0.580544	1.07e-08	2.56e-07
AC007255.1	7.12819	139.894	1.11e-08	2.64e-07
EPB41L2	-1.35678	0.390453	1.11e-08	2.64e-07
TFAP2C	-1.57477	0.335697	1.12e-08	2.66e-07
PKIB	1.68999	3.22654	1.15e-08	2.72e-07
AL844908.1	4.4103	21.2634	1.16e-08	2.76e-07
JMJD6	1.02845	2.03983	1.17e-08	2.76e-07
HIST1H2BC	1.44471	2.72208	1.18e-08	2.78e-07
ZNF521	-1.0168	0.494213	1.19e-08	2.81e-07
CCNY	0.521813	1.43576	1.2e-08	2.82e-07
MYOM3	4.95741	31.0692	1.2e-08	2.83e-07
EZR	0.731539	1.66041	1.26e-08	2.97e-07
NEIL1	-1.36364	0.3886	1.29e-08	3.03e-07
PREB	0.976041	1.96706	1.31e-08	3.08e-07
AC090673.1	-6.39845	0.0118543	1.33e-08	3.11e-07
LGMN	0.888628	1.85141	1.35e-08	3.15e-07
PRMT6	-0.94405	0.519772	1.35e-08	3.15e-07
MAGED4B	1.0498	2.07024	1.37e-08	3.2e-07
SIAE	-0.770717	0.586126	1.38e-08	3.22e-07
IFIH1	-2.7476	0.148898	1.38e-08	3.22e-07
AC010542.1	6.71921	105.362	1.39e-08	3.25e-07
PTN	-1.53749	0.344484	1.39e-08	3.25e-07
SERTAD4-AS1	3.36142	10.2775	1.41e-08	3.29e-07
PFDN1	0.806104	1.74848	1.42e-08	3.3e-07
HERC6	-1.91151	0.265815	1.42e-08	3.3e-07
APCDD1L-AS1	1.70447	3.2591	1.45e-08	3.37e-07
GALNT12	-1.51635	0.34957	1.45e-08	3.37e-07
AKAP12	-1.38152	0.383815	1.46e-08	3.38e-07
ALCAM	1.10237	2.14707	1.48e-08	3.43e-07
RNF144A	-1.47695	0.359248	1.5e-08	3.48e-07
INAFM2	1.29112	2.44718	1.53e-08	3.54e-07
SERPING1	-1.43985	0.368607	1.53e-08	3.54e-07
BCO1	-7.14454	0.00706772	1.53e-08	3.54e-07
HERPUD1	0.559173	1.47342	1.62e-08	3.74e-07
PPP3R1	0.44545	1.36174	1.62e-08	3.74e-07
PSD4	2.28298	4.86683	1.68e-08	3.87e-07
IL17D	-2.46948	0.180556	1.68e-08	3.87e-07
POMT2	1.01773	2.02474	1.71e-08	3.92e-07
PSMD11	0.485278	1.39986	1.72e-08	3.94e-07
USP46	0.72431	1.65211	1.78e-08	4.09e-07
SMYD3	0.794374	1.73433	1.8e-08	4.13e-07
SNAP23	0.554276	1.46843	1.8e-08	4.13e-07
EPSTI1	-1.3783	0.384671	1.81e-08	4.13e-07
MAGED1	0.957138	1.94145	1.86e-08	4.24e-07
GNL1	-0.580821	0.668583	1.88e-08	4.29e-07
AC083805.1	-6.21096	0.0134994	1.9e-08	4.34e-07
ANGPT4	4.24879	19.0113	1.99e-08	4.54e-07
AL391056.1	4.6995	25.983	2.08e-08	4.72e-07
TSPAN15	5.65261	50.3045	2.09e-08	4.75e-07
EPGN	3.22151	9.32762	2.1e-08	4.77e-07
ZFP92	1.99906	3.99738	2.12e-08	4.8e-07
SVILP1	-2.14554	0.226011	2.12e-08	4.81e-07
TNFRSF10D	1.1519	2.22206	2.14e-08	4.85e-07
ATP6V0E2	-1.31244	0.40264	2.15e-08	4.86e-07
ICA1L	-1.17209	0.443778	2.18e-08	4.92e-07
CREB3L1	1.28177	2.43137	2.19e-08	4.96e-07
CCL8	-6.67858	0.00976217	2.22e-08	5.02e-07
VSTM2L	2.03582	4.10057	2.29e-08	5.16e-07
EGFR	-0.951273	0.517176	2.29e-08	5.16e-07
TMEM231	1.05577	2.07883	2.31e-08	5.2e-07
EEF1G	-0.454809	0.729607	2.38e-08	5.35e-07
RAB11FIP4	-2.38654	0.19124	2.46e-08	5.52e-07
LRRC4	1.87391	3.66524	2.5e-08	5.61e-07
C16orf87	1.04592	2.06468	2.5e-08	5.61e-07
SLC44A1	-0.490616	0.711721	2.61e-08	5.85e-07
CCDC144NL-AS1	4.97742	31.503	2.63e-08	5.88e-07
ARHGAP22	-1.15648	0.448606	2.74e-08	6.12e-07
LIF	2.79736	6.95169	2.76e-08	6.18e-07
BCL6	-0.930344	0.524733	2.78e-08	6.2e-07
NEFL	-5.66841	0.0196625	2.78e-08	6.2e-07
BAIAP2	1.78857	3.45471	2.79e-08	6.21e-07
AZIN2	1.44374	2.72025	2.79e-08	6.22e-07
MYLIP	-1.05418	0.481572	2.87e-08	6.38e-07
LMO3	-3.66325	0.0789316	2.9e-08	6.45e-07
TMEM47	-1.10036	0.4664	2.93e-08	6.5e-07
CRABP2	-0.940625	0.521007	3.02e-08	6.7e-07
SPATA13	-1.555	0.340328	3.07e-08	6.79e-07
CSF1R	4.65927	25.2685	3.1e-08	6.87e-07
SLC25A32	0.718348	1.6453	3.16e-08	6.99e-07
PELO	0.438419	1.35512	3.4e-08	7.5e-07
NFKBIA	-1.32652	0.39873	3.42e-08	7.55e-07
IGSF10	-3.892	0.0673581	3.51e-08	7.74e-07
WIPF2	1.25888	2.39309	3.61e-08	7.95e-07
PTHLH	1.62526	3.08498	3.62e-08	7.96e-07
GPR143	6.14431	70.7329	3.76e-08	8.27e-07
LPCAT2	1.2255	2.33837	3.77e-08	8.27e-07
RMDN1	-0.620827	0.650298	3.79e-08	8.31e-07
IPMK	-1.23785	0.424005	3.83e-08	8.39e-07
AC012462.1	6.38306	83.4627	3.92e-08	8.58e-07
DUSP22	0.464727	1.38006	4.16e-08	9.11e-07
CD99	-0.699353	0.615848	4.29e-08	9.37e-07
PHEX	-2.14849	0.225549	4.37e-08	9.54e-07
AATK	-6.24925	0.0131458	4.37e-08	9.54e-07
SCXB	2.57754	5.96919	4.41e-08	9.61e-07
ZNF542P	0.685209	1.60794	4.42e-08	9.62e-07
CDO1	-1.86402	0.27471	4.43e-08	9.63e-07
MAP2	2.39244	5.25046	4.47e-08	9.71e-07
AC132872.2	2.05226	4.14755	4.49e-08	9.76e-07
DHRS2	6.6129	97.8774	4.54e-08	9.84e-07
SOD2	-1.6279	0.323559	4.6e-08	9.98e-07
NUDT7	-1.50812	0.35157	4.86e-08	1.05e-06
APLF	-1.23189	0.425759	5e-08	1.08e-06
NXPH4	1.57662	2.98271	5.06e-08	1.09e-06
EFNB2	1.26792	2.40815	5.07e-08	1.1e-06
PLIN2	-0.696664	0.616997	5.12e-08	1.1e-06
NES	-1.16722	0.445277	5.09e-08	1.1e-06
IFI16	-1.47274	0.360298	5.09e-08	1.1e-06
PRCP	-0.619818	0.650753	5.2e-08	1.12e-06
ZBED5-AS1	-0.951998	0.516916	5.23e-08	1.12e-06
ENPEP	-6.52141	0.0108858	5.28e-08	1.13e-06
B4GALNT1	1.18764	2.2778	5.35e-08	1.15e-06
IER5	-1.35391	0.391229	5.36e-08	1.15e-06
C3orf58	-1.03841	0.486864	5.44e-08	1.16e-06
MDFIC	1.7191	3.29231	5.49e-08	1.17e-06
ATP2B1-AS1	-1.49866	0.353881	5.52e-08	1.18e-06
PNMA8B	-2.16039	0.223695	5.55e-08	1.18e-06
NALCN	1.81175	3.51067	5.68e-08	1.21e-06
ITIH3	2.76213	6.78396	5.74e-08	1.22e-06
RWDD2A	0.510921	1.42496	5.7e-08	1.22e-06
BBS2	-0.719701	0.607223	5.78e-08	1.23e-06
SPANXA2	5.76578	54.4092	5.88e-08	1.25e-06
PLPPR2	2.18926	4.56073	5.99e-08	1.27e-06
LIMCH1	1.57445	2.97823	6e-08	1.27e-06
CEP162	-1.2211	0.428957	5.97e-08	1.27e-06
EFNA1	3.09191	8.52624	6.02e-08	1.28e-06
NUDT4	0.786022	1.72431	6.11e-08	1.29e-06
KIAA1324	1.36871	2.58239	6.19e-08	1.31e-06
C3orf52	1.32255	2.50107	6.17e-08	1.31e-06
WTIP	1.04793	2.06756	6.2e-08	1.31e-06
SMC4	-1.45717	0.364207	6.28e-08	1.32e-06
BTN3A1	-1.50472	0.3524	6.25e-08	1.32e-06
AL512329.2	-4.26635	0.0519636	6.37e-08	1.34e-06
TAF1B	-0.774099	0.584754	6.39e-08	1.35e-06
KLHL13	-5.98707	0.0157657	6.42e-08	1.35e-06
CAB39	-0.543937	0.685897	6.56e-08	1.38e-06
HECW1	-1.40223	0.378343	6.82e-08	1.43e-06
BHLHE41	1.48396	2.79716	6.84e-08	1.44e-06
SLC25A20	0.776251	1.71268	6.91e-08	1.45e-06
SNX21	-1.2345	0.424989	6.97e-08	1.46e-06
BIRC3	-4.58887	0.0415538	6.95e-08	1.46e-06
PRKAR2B	-1.40317	0.378098	7.01e-08	1.47e-06
FLJ16779	7.1626	143.27	7.13e-08	1.49e-06
MSX1	0.956926	1.94117	7.16e-08	1.49e-06
AC090515.2	1.7142	3.28114	7.29e-08	1.52e-06
PSIP1	-1.4144	0.375165	7.36e-08	1.53e-06
CLYBL	-1.48509	0.357227	7.33e-08	1.53e-06
ZFHX4	-1.73662	0.300072	7.35e-08	1.53e-06
SLC25A27	-2.43731	0.184627	7.52e-08	1.56e-06
CRABP1	5.85502	57.8811	7.63e-08	1.58e-06
SFXN1	0.523828	1.43776	7.6e-08	1.58e-06
NTMT1	0.860514	1.81569	7.77e-08	1.61e-06
NIPAL4	2.66411	6.33837	8.15e-08	1.69e-06
45178	-1.34266	0.394293	8.22e-08	1.7e-06
AC090229.1	2.33264	5.03728	8.38e-08	1.73e-06
AL136366.1	-6.29038	0.0127764	8.93e-08	1.84e-06
PSMD2	0.767495	1.70231	9.16e-08	1.88e-06
DNAJB13	7.03653	131.282	9.19e-08	1.89e-06
PLXND1	2.43926	5.42362	9.41e-08	1.93e-06
APOL1	-1.89707	0.268487	9.58e-08	1.96e-06
PAPPA2	1.74484	3.35157	9.59e-08	1.97e-06
SLC6A15	-1.51864	0.349014	9.69e-08	1.98e-06
SP110	-0.873522	0.545813	9.75e-08	1.99e-06
AC132872.1	2.99587	7.97714	9.84e-08	2.01e-06
PSEN2	-0.793749	0.576843	9.89e-08	2.02e-06
PDIA5	0.592434	1.50779	1e-07	2.04e-06
TM9SF3	0.584355	1.49937	1e-07	2.04e-06
COL22A1	5.8684	58.4205	1.04e-07	2.11e-06
SLC25A5-AS1	-1.82908	0.281444	1.05e-07	2.13e-06
SPACA6	1.33625	2.52495	1.06e-07	2.15e-06
EID3	-1.73277	0.300873	1.07e-07	2.18e-06
SEC23B	1.02551	2.03568	1.08e-07	2.2e-06
RAB8B	-0.758601	0.591069	1.12e-07	2.26e-06
RBBP7	-0.667544	0.629578	1.13e-07	2.29e-06
BTN2A1	0.996737	1.99548	1.14e-07	2.31e-06
AP003071.4	-3.16721	0.111321	1.15e-07	2.32e-06
MCC	-1.24097	0.423087	1.17e-07	2.36e-06
LINC02019	-3.34658	0.0983057	1.17e-07	2.36e-06
SLC7A5	2.57377	5.95365	1.18e-07	2.37e-06
YWHAG	0.748367	1.67989	1.19e-07	2.39e-06
ST7-AS1	-1.4759	0.35951	1.2e-07	2.41e-06
AC010976.2	6.4457	87.1663	1.21e-07	2.44e-06
NPR3	3.05132	8.28972	1.22e-07	2.44e-06
LIMK1	1.87713	3.67345	1.22e-07	2.44e-06
HM13	0.751575	1.68363	1.21e-07	2.44e-06
AC112220.4	1.55216	2.93257	1.23e-07	2.46e-06
SLC22A2	7.15201	142.223	1.23e-07	2.47e-06
CREBL2	-0.542707	0.686482	1.25e-07	2.49e-06
FAM217B	-0.512058	0.701221	1.25e-07	2.5e-06
BTN3A2	-1.53817	0.344322	1.25e-07	2.5e-06
SRPRB	0.677822	1.59972	1.26e-07	2.52e-06
ALDH18A1	0.79975	1.7408	1.27e-07	2.53e-06
CDHR1	7.51189	182.517	1.28e-07	2.55e-06
LINC01447	-5.88841	0.0168815	1.29e-07	2.57e-06
FAM155A	0.739939	1.67011	1.3e-07	2.59e-06
DCN	-1.91366	0.265418	1.31e-07	2.6e-06
AP005131.7	5.51944	45.8688	1.32e-07	2.62e-06
FBLN7	-2.01257	0.247831	1.32e-07	2.62e-06
ISG20	-2.04061	0.243061	1.32e-07	2.63e-06
RENBP	-1.58743	0.332763	1.34e-07	2.66e-06
COL5A1	1.84437	3.59097	1.35e-07	2.67e-06
AL158166.1	6.20366	73.7033	1.35e-07	2.68e-06
RIC8A	0.803653	1.74552	1.37e-07	2.71e-06
AC089983.1	-1.95382	0.258132	1.38e-07	2.74e-06
AC079630.1	-6.16883	0.0138994	1.39e-07	2.75e-06
TKT	-0.694592	0.617884	1.4e-07	2.77e-06
TEN1-CDK3	1.33802	2.52804	1.41e-07	2.78e-06
ORAOV1	0.571547	1.48612	1.41e-07	2.78e-06
GOLGA8N	-1.01208	0.495829	1.41e-07	2.79e-06
ERMN	6.63444	99.3494	1.42e-07	2.8e-06
LINC01583	5.82864	56.8324	1.42e-07	2.8e-06
UBE2N	0.546883	1.46093	1.43e-07	2.82e-06
KLHDC8B	-0.867021	0.548278	1.44e-07	2.83e-06
ZNF395	-0.993847	0.502137	1.44e-07	2.83e-06
NT5DC2	1.75509	3.37546	1.46e-07	2.86e-06
TEF	-1.14106	0.453427	1.49e-07	2.92e-06
AC097480.1	6.72519	105.8	1.5e-07	2.94e-06
RNASE4	-0.873705	0.545744	1.5e-07	2.94e-06
TM6SF1	1.70444	3.25903	1.51e-07	2.95e-06
SELENOI	0.751468	1.68351	1.53e-07	2.98e-06
AK2	0.510727	1.42477	1.55e-07	3.02e-06
PPM1D	-0.641804	0.640911	1.57e-07	3.07e-06
IER2	-1.2946	0.40765	1.59e-07	3.11e-06
MRPL37	0.669597	1.59063	1.63e-07	3.18e-06
RNASET2	-1.01364	0.495294	1.65e-07	3.22e-06
DDB2	-0.805738	0.572069	1.67e-07	3.24e-06
BLOC1S5	-0.657981	0.633765	1.68e-07	3.26e-06
SLC38A3	5.98568	63.3678	1.69e-07	3.28e-06
FBXL13	2.5452	5.8369	1.7e-07	3.3e-06
CCL11	-5.06275	0.02992	1.76e-07	3.41e-06
FCGR2A	-6.5463	0.0106996	1.8e-07	3.49e-06
INO80C	1.23516	2.35407	1.83e-07	3.55e-06
DLG3	-1.15679	0.448509	1.95e-07	3.76e-06
SHROOM2	-1.77776	0.291637	1.94e-07	3.76e-06
ZCCHC24	-1.00587	0.497969	1.96e-07	3.78e-06
NRN1	-1.26455	0.416229	1.98e-07	3.82e-06
ANKRD65	-1.58832	0.332559	1.98e-07	3.83e-06
SYDE2	1.63032	3.09581	2.01e-07	3.87e-06
NPTN	0.796913	1.73738	2.07e-07	3.98e-06
PDLIM4	2.42954	5.38721	2.12e-07	4.08e-06
WWC2	1.32804	2.51061	2.15e-07	4.14e-06
NECTIN3-AS1	-6.01512	0.0154621	2.17e-07	4.16e-06
CACNA1D	-2.68457	0.155548	2.17e-07	4.17e-06
SPATA6	-1.00196	0.499322	2.19e-07	4.2e-06
EYA1	-2.97479	0.127204	2.2e-07	4.21e-06
TBC1D9	0.915218	1.88585	2.23e-07	4.27e-06
CDC20P1	-2.15809	0.224053	2.24e-07	4.28e-06
ARHGAP28	-2.2379	0.211994	2.26e-07	4.32e-06
AC006033.2	-2.57493	0.16783	2.3e-07	4.38e-06
CPE	1.02629	2.03678	2.33e-07	4.43e-06
PGM3	1.03463	2.04859	2.34e-07	4.45e-06
SERPINA9	5.89414	59.4721	2.35e-07	4.47e-06
STX3	0.580403	1.49527	2.38e-07	4.52e-06
COG6	0.678713	1.60071	2.46e-07	4.68e-06
LINC01426	0.921974	1.89471	2.49e-07	4.72e-06
C5orf56	-1.48195	0.358004	2.5e-07	4.74e-06
ZNF552	1.17018	2.25041	2.51e-07	4.76e-06
KRR1	-0.852976	0.553641	2.52e-07	4.77e-06
METTL8	-0.559827	0.678384	2.54e-07	4.79e-06
LINC00842	1.92075	3.7862	2.58e-07	4.86e-06
ETS2	-1.38746	0.382237	2.57e-07	4.86e-06
SH3GLB1	0.740485	1.67074	2.59e-07	4.88e-06
ENOSF1	-1.00752	0.497402	2.6e-07	4.91e-06
UNK	0.56669	1.48112	2.65e-07	4.99e-06
AL357054.4	-7.13057	0.00713647	2.68e-07	5.04e-06
OSBPL1A	-0.806651	0.571708	2.72e-07	5.12e-06
CXCR4	6.02863	65.2828	2.77e-07	5.2e-06
AL139147.1	6.99823	127.843	2.87e-07	5.37e-06
MICA	1.32611	2.50725	2.94e-07	5.52e-06
FAM220A	1.90219	3.7378	3.06e-07	5.73e-06
EVA1C	-1.49162	0.355612	3.06e-07	5.73e-06
GLA	0.992399	1.98949	3.1e-07	5.79e-06
GRIA1	-6.3191	0.0125245	3.1e-07	5.8e-06
AP2M1	0.997211	1.99614	3.12e-07	5.82e-06
AL136164.4	-1.62479	0.324256	3.13e-07	5.84e-06
DOK5	-1.70558	0.306597	3.26e-07	6.07e-06
P3H1	0.96039	1.94584	3.29e-07	6.12e-06
ICE2	-0.611513	0.65451	3.31e-07	6.17e-06
TRIM58	1.46149	2.75393	3.35e-07	6.24e-06
PSMD8	0.778584	1.71545	3.43e-07	6.38e-06
ANKRD19P	5.83351	57.0244	3.46e-07	6.41e-06
KIF21A	1.95146	3.86767	3.48e-07	6.45e-06
LINGO1	5.93861	61.3339	3.58e-07	6.64e-06
TRIM47	-2.452	0.182757	3.59e-07	6.64e-06
AP004609.1	5.8044	55.8854	3.66e-07	6.77e-06
CLTB	0.797833	1.73849	3.73e-07	6.89e-06
RHOB	1.25534	2.38723	3.86e-07	7.1e-06
SMIM12	0.678288	1.60024	3.85e-07	7.1e-06
PIFO	-2.35329	0.195699	3.85e-07	7.1e-06
KLKB1	-6.0153	0.0154602	3.86e-07	7.1e-06
ADAM11	-6.19553	0.0136445	3.85e-07	7.1e-06
AC004130.1	-6.15983	0.0139864	3.87e-07	7.11e-06
AP1G1	0.838028	1.7876	3.9e-07	7.17e-06
FNDC5	1.97643	3.93519	3.94e-07	7.24e-06
LINC01629	5.84353	57.422	3.95e-07	7.25e-06
ITGA3	1.18012	2.26596	3.98e-07	7.29e-06
FAM129A	-1.05544	0.481149	3.98e-07	7.29e-06
FSIP1	-1.10382	0.465283	3.98e-07	7.29e-06
IRF2BP2	0.767742	1.7026	4e-07	7.31e-06
DPYSL2	-1.23939	0.423551	4e-07	7.31e-06
SRGAP3	-1.85182	0.277043	4.05e-07	7.4e-06
TDRD6	-4.89539	0.0336001	4.14e-07	7.55e-06
PDE6A	6.34968	81.5535	4.16e-07	7.59e-06
DRAXIN	4.36332	20.5821	4.36e-07	7.93e-06
AL021368.2	-1.11138	0.46285	4.44e-07	8.07e-06
JUP	2.14748	4.43054	4.54e-07	8.25e-06
45175	0.723579	1.65127	4.58e-07	8.31e-06
FHOD3	-1.27706	0.412636	4.6e-07	8.35e-06
RORB	-6.34121	0.0123341	4.66e-07	8.44e-06
GLI2	1.36323	2.57261	4.68e-07	8.46e-06
AP006287.2	4.69876	25.9697	4.71e-07	8.51e-06
COL3A1	1.71788	3.28953	4.72e-07	8.53e-06
CSPG5	6.25435	76.3392	4.76e-07	8.58e-06
STK38L	1.91261	3.76489	4.77e-07	8.59e-06
PLEKHB2	1.00036	2.0005	4.82e-07	8.69e-06
FAM198B	1.35849	2.56416	4.85e-07	8.73e-06
PRSS27	-1.40941	0.376466	4.88e-07	8.77e-06
VWA1	-1.4409	0.368337	4.89e-07	8.8e-06
VSIR	-2.08222	0.23615	4.93e-07	8.85e-06
LINC01003	-1.79501	0.288169	5.03e-07	9.04e-06
SNX5	-0.730932	0.602514	5.05e-07	9.06e-06
ZDHHC1	-0.970321	0.510392	5.13e-07	9.18e-06
TXNDC12	0.513419	1.42743	5.17e-07	9.25e-06
AL356056.1	5.01996	32.4458	5.22e-07	9.34e-06
B3GALT4	-0.894776	0.537831	5.26e-07	9.41e-06
PDLIM1	0.889082	1.852	5.32e-07	9.5e-06
AJUBA	1.06867	2.0975	5.41e-07	9.66e-06
TPST1	0.682399	1.60481	5.47e-07	9.77e-06
AP001453.2	1.78798	3.4533	5.48e-07	9.78e-06
RHOBTB3	-0.812864	0.569251	5.49e-07	9.78e-06
HCCS	0.729295	1.65783	5.62e-07	1e-05
DDA1	0.946925	1.92776	5.71e-07	1.02e-05
DCTN3	0.466254	1.38152	5.77e-07	1.02e-05
ADGRD1	-4.61814	0.0407193	5.77e-07	1.02e-05
LINC00908	-5.54662	0.0213945	5.73e-07	1.02e-05
INHBA	3.61276	12.2335	5.81e-07	1.03e-05
C4orf46	-0.745075	0.596637	5.87e-07	1.04e-05
CASP12	-6.76391	0.00920154	5.92e-07	1.05e-05
AL513165.2	1.12891	2.18693	6.13e-07	1.08e-05
ARHGAP20	-2.11853	0.230281	6.15e-07	1.09e-05
AL365203.3	0.965406	1.95261	6.23e-07	1.1e-05
ARSI	1.21435	2.32036	6.36e-07	1.12e-05
HSP90AB1	0.423336	1.34102	6.41e-07	1.13e-05
GMDS	-1.34677	0.393171	6.41e-07	1.13e-05
CDA	6.99779	127.804	6.55e-07	1.15e-05
AL121987.1	-5.75731	0.0184875	6.55e-07	1.15e-05
AC145098.2	2.2405	4.72562	6.61e-07	1.16e-05
NT5E	0.569238	1.48374	6.61e-07	1.16e-05
BCOR	1.502	2.83234	6.69e-07	1.18e-05
JKAMP	0.541897	1.45589	6.72e-07	1.18e-05
AKR1C4	-5.60566	0.0205366	6.75e-07	1.18e-05
PRRT1	-1.90692	0.266661	7.09e-07	1.24e-05
ACSL6	-5.80674	0.0178648	7.12e-07	1.25e-05
CCT2	0.452868	1.36876	7.21e-07	1.26e-05
RASGRF2-AS1	5.95564	62.0621	7.32e-07	1.28e-05
PTGDS	-1.27432	0.413419	7.33e-07	1.28e-05
CARS2	-0.306025	0.808867	7.5e-07	1.31e-05
GIMAP2	-4.98917	0.0314856	7.67e-07	1.34e-05
CCDC8	0.593528	1.50893	7.74e-07	1.35e-05
ATP6V1E1	0.427307	1.34472	7.73e-07	1.35e-05
IFT52	-0.449172	0.732463	7.78e-07	1.35e-05
MOCOS	-0.565182	0.67587	7.85e-07	1.36e-05
CADM1	1.88206	3.686	7.91e-07	1.37e-05
GABARAPL2	1.06048	2.08563	7.86e-07	1.37e-05
AL050341.2	-1.18841	0.438787	7.92e-07	1.37e-05
GSEC	1.25664	2.38939	7.94e-07	1.38e-05
ZNF69	1.77288	3.41736	8.15e-07	1.41e-05
FLJ22447	5.90058	59.738	8.32e-07	1.44e-05
AP001062.1	1.72502	3.30584	8.38e-07	1.45e-05
SOCS2	-3.14506	0.113043	8.52e-07	1.47e-05
HS3ST3B1	1.0331	2.04642	8.59e-07	1.48e-05
LRP12	0.869257	1.82672	8.74e-07	1.51e-05
VSIG10	-0.374435	0.771408	8.96e-07	1.54e-05
PRKCSH	-1.21706	0.430158	8.99e-07	1.55e-05
JUN	-0.853192	0.553558	9.06e-07	1.56e-05
AKR1C7P	5.88131	58.9455	9.11e-07	1.57e-05
PIK3R3	-1.08659	0.470873	9.18e-07	1.58e-05
C17orf107	1.86956	3.65422	9.35e-07	1.6e-05
ZFHX2	1.80734	3.49997	9.35e-07	1.6e-05
KLRA1P	-1.15506	0.449047	9.33e-07	1.6e-05
DTWD1	-1.09026	0.469676	9.38e-07	1.61e-05
PLEK2	2.72159	6.59598	9.52e-07	1.63e-05
TENM2	1.443	2.71885	9.58e-07	1.64e-05
METTL13	-0.374503	0.771371	9.58e-07	1.64e-05
AC008083.1	5.99911	63.9606	9.75e-07	1.66e-05
BAG2	-0.946822	0.518774	9.7e-07	1.66e-05
COL7A1	1.22266	2.33377	9.86e-07	1.68e-05
PROCR	0.922546	1.89546	9.94e-07	1.69e-05
MUTYH	-1.06805	0.476963	9.9e-07	1.69e-05
IKZF2	-1.80273	0.286633	9.94e-07	1.69e-05
STX18-AS1	-1.05986	0.47968	1.03e-06	1.76e-05
NUDT11	-0.681047	0.623712	1.04e-06	1.77e-05
SMYD2	0.557409	1.47162	1.05e-06	1.78e-05
HLA-B	-1.13086	0.456644	1.09e-06	1.84e-05
ARHGAP24	-1.28132	0.41142	1.08e-06	1.84e-05
SLC29A1	1.66258	3.16583	1.1e-06	1.86e-05
RAB15	0.705342	1.63053	1.12e-06	1.89e-05
DNALI1	-1.40455	0.377735	1.12e-06	1.89e-05
TUBB3	0.904283	1.87161	1.14e-06	1.92e-05
COL21A1	-7.00778	0.00777047	1.14e-06	1.92e-05
NCKAP1	0.683748	1.60631	1.14e-06	1.93e-05
TRHDE-AS1	-1.6163	0.326172	1.15e-06	1.93e-05
SUSD6	1.17779	2.2623	1.15e-06	1.94e-05
AC023043.1	-1.82619	0.282008	1.15e-06	1.94e-05
TNFSF18	-2.43584	0.184816	1.16e-06	1.95e-05
AL513323.1	5.81243	56.1972	1.18e-06	1.98e-05
PLEKHS1	-6.25833	0.0130634	1.18e-06	1.98e-05
AL139393.2	1.9481	3.85865	1.19e-06	1.99e-05
TNXA	-5.53121	0.0216242	1.19e-06	1.99e-05
AC067773.1	-6.21632	0.0134494	1.19e-06	1.99e-05
MISP	4.841	28.6607	1.19e-06	2e-05
SPIN4	-0.630728	0.64585	1.19e-06	2e-05
PTPRE	2.61153	6.11149	1.21e-06	2.01e-05
TBC1D2	1.16996	2.25005	1.2e-06	2.01e-05
CLEC2B	-3.04837	0.120878	1.21e-06	2.03e-05
MPP7	-1.48384	0.357536	1.22e-06	2.04e-05
SNN	-0.556854	0.679783	1.24e-06	2.07e-05
HLCS	4.08694	16.9938	1.3e-06	2.17e-05
KCMF1	0.588425	1.5036	1.33e-06	2.21e-05
DPH5	-0.822485	0.565467	1.34e-06	2.22e-05
PRKACB	0.733394	1.66255	1.34e-06	2.23e-05
MSL2	-0.453512	0.730263	1.35e-06	2.25e-05
ADAM17	-0.573052	0.672193	1.35e-06	2.25e-05
ATP6V0A2	0.87297	1.83143	1.37e-06	2.26e-05
CLGN	-3.9625	0.0641459	1.38e-06	2.28e-05
DAPK2	-1.3271	0.398569	1.4e-06	2.31e-05
HOXB2	2.95381	7.74792	1.42e-06	2.35e-05
MYL12B	0.949942	1.9318	1.42e-06	2.35e-05
SNHG8	-1.48905	0.356248	1.43e-06	2.35e-05
USP51	-1.50233	0.352984	1.46e-06	2.4e-05
AL136038.3	5.82891	56.843	1.48e-06	2.44e-05
BCKDHB	-0.579832	0.669042	1.5e-06	2.47e-05
AC008013.1	6.16536	71.7727	1.52e-06	2.5e-05
PDHB	0.754168	1.68666	1.52e-06	2.5e-05
BICD2	0.532109	1.44604	1.52e-06	2.5e-05
ZSCAN16	-1.2716	0.414199	1.54e-06	2.52e-05
TC2N	1.16627	2.24431	1.54e-06	2.53e-05
AP005264.1	1.40692	2.65171	1.64e-06	2.68e-05
SULT1A1	-1.12533	0.458398	1.64e-06	2.68e-05
ARHGAP4	-1.6752	0.313123	1.64e-06	2.68e-05
FAHD2B	-0.841066	0.558231	1.66e-06	2.71e-05
C12orf73	1.21849	2.32703	1.68e-06	2.75e-05
DLG5-AS1	1.70416	3.25839	1.71e-06	2.79e-05
NEDD4L	-1.14993	0.450647	1.72e-06	2.81e-05
KCNN4	2.09411	4.26964	1.73e-06	2.82e-05
SEPSECS	-0.650901	0.636882	1.73e-06	2.82e-05
GRIK2	1.45398	2.73962	1.75e-06	2.84e-05
TRAPPC10	0.906104	1.87398	1.74e-06	2.84e-05
SHB	0.885362	1.84723	1.75e-06	2.85e-05
IFIT2	-1.89137	0.269551	1.76e-06	2.86e-05
ERVMER34-1	6.38434	83.5365	1.79e-06	2.91e-05
ST3GAL5-AS1	-6.07697	0.0148132	1.79e-06	2.91e-05
CHRM4	6.50536	90.8467	1.84e-06	2.99e-05
PLD5	5.86612	58.3281	1.85e-06	2.99e-05
AC004817.3	3.44178	10.8662	1.85e-06	2.99e-05
ASNS	0.810488	1.7538	1.88e-06	3.04e-05
AC004812.2	-0.932403	0.523985	1.89e-06	3.06e-05
CLDN23	-1.63511	0.321945	1.9e-06	3.06e-05
HOXB6	1.6096	3.05168	1.91e-06	3.09e-05
45172	-2.08654	0.235445	1.92e-06	3.09e-05
LOX	1.13481	2.1959	1.95e-06	3.14e-05
LRRC8C	0.936614	1.91403	1.98e-06	3.18e-05
SYCE1L	-1.70366	0.307007	1.99e-06	3.19e-05
ZBED3-AS1	-1.79815	0.287543	1.99e-06	3.19e-05
TCAIM	-0.43654	0.738905	1.99e-06	3.2e-05
GPRASP1	-1.5261	0.347214	2.02e-06	3.24e-05
Z97989.1	-1.65466	0.317613	2.04e-06	3.26e-05
PRRC1	0.454416	1.37023	2.04e-06	3.27e-05
DIO2	2.57324	5.95146	2.06e-06	3.3e-05
OXT	5.4784	44.5823	2.08e-06	3.33e-05
NKAIN4	6.24247	75.713	2.12e-06	3.38e-05
FZD6	0.758822	1.69211	2.13e-06	3.41e-05
GGTA1P	-6.18263	0.0137671	2.14e-06	3.41e-05
MSMO1	1.01566	2.02183	2.17e-06	3.46e-05
THNSL1	-0.78206	0.581536	2.17e-06	3.46e-05
ANGPTL4	6.13134	70.0999	2.18e-06	3.47e-05
PRRG3	-5.62889	0.0202086	2.21e-06	3.51e-05
CMTM3	1.52512	2.8781	2.24e-06	3.56e-05
EIF4BP3	-1.47858	0.358842	2.24e-06	3.56e-05
PAXIP1-AS2	-1.65514	0.317507	2.24e-06	3.56e-05
CCDC169	-1.77474	0.292247	2.24e-06	3.56e-05
CD109	-1.64493	0.319761	2.26e-06	3.58e-05
ARFIP2	0.575563	1.49026	2.32e-06	3.68e-05
ATG16L2	-1.46823	0.361427	2.34e-06	3.7e-05
FUBP1	1.47245	2.77493	2.36e-06	3.74e-05
AC087636.1	5.60852	48.7903	2.39e-06	3.77e-05
COX7A1	0.858197	1.81277	2.45e-06	3.87e-05
MCTP1	-2.57288	0.168068	2.47e-06	3.89e-05
NDUFA4L2	0.865386	1.82183	2.51e-06	3.96e-05
YWHAZ	0.510688	1.42473	2.51e-06	3.96e-05
MATN2	-0.587156	0.665654	2.73e-06	4.29e-05
MDH1B	-1.39382	0.380555	2.8e-06	4.4e-05
AC128688.2	1.405	2.64817	2.81e-06	4.42e-05
DZIP3	-0.903574	0.534561	2.83e-06	4.44e-05
DHRS3	-1.53852	0.344238	2.86e-06	4.49e-05
PGAP1	-0.8862	0.541037	2.88e-06	4.52e-05
CORO2A	1.06717	2.09532	2.98e-06	4.67e-05
LAPTM5	2.07664	4.21824	3.06e-06	4.79e-05
STK26	1.01423	2.01983	3.09e-06	4.83e-05
TYMSOS	-2.06751	0.23857	3.1e-06	4.84e-05
TNFSF12	-1.13476	0.45541	3.11e-06	4.85e-05
C16orf45	-0.751323	0.594059	3.11e-06	4.86e-05
AC006460.1	5.36533	41.2215	3.16e-06	4.93e-05
XPC	-0.940292	0.521127	3.17e-06	4.94e-05
RP11-58A12.3	5.90268	59.825	3.18e-06	4.95e-05
AHSA1	0.458575	1.37418	3.18e-06	4.95e-05
TMEM204	0.825024	1.77157	3.19e-06	4.96e-05
MKRN2	0.316276	1.24511	3.2e-06	4.97e-05
LRPPRC	-0.605942	0.657042	3.2e-06	4.97e-05
SPATA18	-0.594655	0.662203	3.22e-06	5e-05
GPR132	-5.69703	0.0192762	3.23e-06	5e-05
LINC00824	7.40604	169.606	3.29e-06	5.09e-05
ACTR2	0.539256	1.45322	3.29e-06	5.1e-05
BCR	1.30795	2.47589	3.33e-06	5.14e-05
SLC17A5	0.744563	1.67547	3.32e-06	5.14e-05
AP000347.1	-1.36796	0.387438	3.33e-06	5.14e-05
UBE2K	0.501109	1.4153	3.39e-06	5.23e-05
RSU1	0.562863	1.4772	3.41e-06	5.26e-05
SLC7A1	1.11809	2.1706	3.42e-06	5.27e-05
GPR157	0.742103	1.67261	3.47e-06	5.35e-05
CASP10	-1.0243	0.491648	3.48e-06	5.35e-05
KIF13A	-2.41364	0.187682	3.51e-06	5.39e-05
PTGFRN	-0.630756	0.645838	3.54e-06	5.44e-05
CENPP	1.09856	2.14141	3.62e-06	5.56e-05
AP003355.2	-4.37219	0.0482881	3.7e-06	5.68e-05
CLMP	-1.26187	0.417002	3.76e-06	5.76e-05
TMEM35A	-1.99177	0.25143	3.79e-06	5.8e-05
ACSL3	0.804416	1.74644	3.85e-06	5.89e-05
AAED1	-0.779213	0.582685	3.87e-06	5.92e-05
COPG1	0.688689	1.61182	3.91e-06	5.98e-05
KPNA4	0.462179	1.37762	3.92e-06	5.99e-05
KIAA1614	-1.09242	0.468975	4.03e-06	6.14e-05
CDK5R1	1.26632	2.40547	4.06e-06	6.19e-05
FNBP1	-0.644253	0.639824	4.07e-06	6.21e-05
STT3A	0.671929	1.5932	4.1e-06	6.25e-05
MT1L	2.56928	5.93514	4.18e-06	6.36e-05
C5orf38	-1.11871	0.460505	4.19e-06	6.37e-05
SLC12A2	-0.59403	0.66249	4.22e-06	6.41e-05
SOHLH2	-4.50002	0.0441935	4.22e-06	6.41e-05
HSPA13	0.974242	1.96461	4.25e-06	6.46e-05
TBX15	5.2857	39.0081	4.27e-06	6.48e-05
LINC02535	1.7818	3.43854	4.3e-06	6.52e-05
HSDL2	-0.923827	0.527109	4.38e-06	6.64e-05
PAQR9	3.27349	9.6698	4.43e-06	6.7e-05
CTSH	-1.03736	0.487219	4.43e-06	6.7e-05
DNAH10	5.71712	52.6046	4.44e-06	6.71e-05
ABCA4	1.51936	2.86663	4.58e-06	6.91e-05
PLPBP	-0.413194	0.750959	4.6e-06	6.94e-05
CTD-2173L22.4	-1.59589	0.330818	4.69e-06	7.06e-05
FGF14	1.74113	3.34297	4.73e-06	7.11e-05
INSR	-0.449566	0.732263	4.76e-06	7.15e-05
KPNA1	0.357453	1.28116	4.83e-06	7.26e-05
LINC01111	-7.04547	0.0075701	4.83e-06	7.26e-05
ARL6IP5	-0.90521	0.533955	4.84e-06	7.27e-05
EIF4BP6	-1.2241	0.428064	4.84e-06	7.27e-05
OLFML1	-3.78047	0.0727721	4.85e-06	7.27e-05
MBD4	0.824393	1.77079	4.92e-06	7.37e-05
AC004803.1	-0.896016	0.537369	4.93e-06	7.39e-05
AC012574.2	5.47622	44.515	5e-06	7.49e-05
ROR1	-1.1278	0.457614	5.01e-06	7.49e-05
DCX	5.90946	60.1071	5.01e-06	7.5e-05
DUSP14	0.939175	1.91743	5.02e-06	7.5e-05
HNMT	-1.14587	0.451918	5.03e-06	7.51e-05
HBA1	-5.62132	0.0203149	5.04e-06	7.52e-05
TTL	0.75668	1.6896	5.07e-06	7.56e-05
AL022068.1	5.3383	40.4564	5.08e-06	7.57e-05
WIPI1	0.445705	1.36198	5.13e-06	7.64e-05
LINC01139	-1.05426	0.481544	5.13e-06	7.64e-05
PYCR1	1.1671	2.2456	5.14e-06	7.65e-05
SPRN	1.92887	3.80757	5.16e-06	7.68e-05
SGPL1	1.7522	3.36872	5.19e-06	7.71e-05
AL050338.2	-5.80208	0.0179226	5.19e-06	7.71e-05
CFB	-4.0511	0.0603251	5.21e-06	7.73e-05
BIN1	-1.20081	0.435032	5.33e-06	7.89e-05
BAIAP2-AS1	-0.413883	0.7506	5.35e-06	7.92e-05
AC111182.1	-5.33163	0.0248324	5.4e-06	7.99e-05
AC098798.1	-5.67621	0.0195565	5.46e-06	8.06e-05
PSME2	-0.962347	0.513221	5.49e-06	8.11e-05
SPANXA1	5.28772	39.0626	5.51e-06	8.13e-05
LRRC8E	0.890432	1.85373	5.57e-06	8.22e-05
AC113383.1	2.83696	7.14512	5.58e-06	8.23e-05
C1QTNF1	-1.71311	0.305001	5.64e-06	8.3e-05
BAG3	0.776946	1.7135	5.67e-06	8.35e-05
MTUS2	5.99967	63.9852	5.73e-06	8.42e-05
TOP1MT	-0.816608	0.567775	5.74e-06	8.42e-05
SELENOP	-3.80204	0.0716924	5.72e-06	8.42e-05
CA11	-1.62359	0.324528	5.79e-06	8.49e-05
KBTBD11	-1.70445	0.306838	5.79e-06	8.49e-05
TMED9	0.659431	1.57946	6.05e-06	8.83e-05
ABCA10	-2.1918	0.218878	6.05e-06	8.84e-05
IRGQ	0.848424	1.80053	6.12e-06	8.94e-05
JUNB	1.37102	2.58654	6.22e-06	9.07e-05
MNS1	-1.67342	0.31351	6.24e-06	9.09e-05
HERC5	-3.01372	0.123817	6.25e-06	9.11e-05
C4B	-1.59971	0.329944	6.31e-06	9.2e-05
RCAN2	-0.79827	0.575038	6.53e-06	9.5e-05
ZBTB11-AS1	0.960183	1.94556	6.54e-06	9.51e-05
DUXAP10	1.28885	2.44333	6.66e-06	9.67e-05
SERHL2	-2.91907	0.132213	6.79e-06	9.85e-05
PPARGC1A	-4.58219	0.0417468	6.8e-06	9.86e-05
PLSCR1	-0.790549	0.578124	6.84e-06	9.92e-05
PTCD2	-0.705672	0.613157	6.85e-06	9.93e-05
PHLPP1	1.22204	2.33276	6.87e-06	9.95e-05
CHST1	1.50949	2.8471	6.89e-06	9.97e-05
KLHL23	-1.66477	0.315394	6.91e-06	0.000100002
AC044802.2	-5.38729	0.0238926	6.92e-06	0.000100088
AL355312.3	5.2909	39.149	6.93e-06	0.000100185
CAPZB	0.515188	1.42918	6.99e-06	0.000100987
RAB2A	0.778078	1.71484	7.03e-06	0.000101424
FGGY	-0.495879	0.70913	7.04e-06	0.0001015
PLPP1	0.679733	1.60184	7.05e-06	0.000101535
PIM1	0.896144	1.86108	7.06e-06	0.000101576
TBC1D12	0.542052	1.45604	7.06e-06	0.000101611
TBCCD1	0.878641	1.83864	7.07e-06	0.000101642
GDF6	5.57651	47.7198	7.09e-06	0.000101834
OSR2	-3.22098	0.107248	7.15e-06	0.000102772
TUBA4A	1.22744	2.34152	7.2e-06	0.000103289
MYL12A	1.04109	2.05779	7.29e-06	0.00010442
FGF12	5.25341	38.1446	7.3e-06	0.000104484
KDR	1.65112	3.14078	7.3e-06	0.000104484
FDPS	0.892235	1.85605	7.31e-06	0.000104609
HIBADH	-0.62586	0.648034	7.35e-06	0.000105034
KIF3C	1.58885	3.00809	7.4e-06	0.000105756
IGFL2-AS1	5.6508	50.2413	7.66e-06	0.000109415
ZFHX4-AS1	-1.93733	0.2611	7.71e-06	0.000110053
UCP2	2.45192	5.47143	7.86e-06	0.000112133
ANTXR1	0.770464	1.70582	7.9e-06	0.000112576
ACTG1	0.90144	1.86793	7.94e-06	0.00011316
LCORL	-0.643602	0.640113	8.01e-06	0.000113899
KRT80	2.882	7.3717	8.03e-06	0.000114232
HEXDC	-0.837858	0.559474	8.11e-06	0.000115278
PNRC2	-0.682947	0.622891	8.21e-06	0.000116582
CCDC102B	-4.83805	0.0349625	8.26e-06	0.000117261
HMGA2	-1.92401	0.263522	8.44e-06	0.000119827
GPT2	1.04454	2.06271	8.56e-06	0.000121423
GSTK1	-0.559508	0.678534	8.68e-06	0.00012296
KIAA1644	11.1649	2296.01	8.76e-06	0.000124038
MAP3K12	-1.32829	0.398239	8.8e-06	0.000124503
RNF114	-0.472414	0.720758	8.82e-06	0.000124714
RASSF3	-0.804759	0.572458	8.82e-06	0.000124757
LIX1	5.48226	44.7017	8.83e-06	0.000124772
MEOX1	2.93013	7.62181	8.85e-06	0.000124957
JMJD7-PLA2G4B	-1.27517	0.413177	8.85e-06	0.000124957
SQLE	0.466094	1.38136	8.95e-06	0.000126232
AC098864.1	1.22286	2.33408	9.15e-06	0.000128924
RGMA	-2.07436	0.237441	9.22e-06	0.000129844
SRBD1	-0.661628	0.632165	9.23e-06	0.000129889
FAM78A	1.87145	3.65901	9.29e-06	0.000130679
CXCL6	-2.61103	0.163682	9.52e-06	0.000133772
PRKCA	-0.688286	0.620591	9.55e-06	0.000134046
TAPBPL	-1.29752	0.406825	9.59e-06	0.000134635
CCDC152	-1.2066	0.433288	9.61e-06	0.000134787
WHRN	1.19926	2.29621	9.71e-06	0.00013613
GLYATL2	-1.89408	0.269044	9.71e-06	0.00013613
HBA2	-5.54525	0.0214147	9.79e-06	0.000137069
MBOAT2	0.870494	1.82829	9.83e-06	0.000137668
VAT1L	-1.68024	0.31203	9.87e-06	0.000137975
DAP	0.997239	1.99618	9.97e-06	0.000139143
TVP23C	0.746764	1.67802	1.01e-05	0.000140654
CDC42SE1	0.998326	1.99768	1.01e-05	0.000141483
ENPP5	-5.61346	0.0204259	1.02e-05	0.000141592
NR4A2	-1.74034	0.299299	1.02e-05	0.000141835
ACADSB	-0.769903	0.586457	1.02e-05	0.000142547
AC005332.7	-1.50362	0.352668	1.02e-05	0.000142547
TMEM57	0.663825	1.58428	1.03e-05	0.000143139
THBS1	2.30166	4.93024	1.03e-05	0.000143152
NFE2L3	-0.811484	0.569795	1.04e-05	0.000144855
AKIP1	0.524717	1.43865	1.04e-05	0.000144928
FAM117B	-0.570258	0.673496	1.06e-05	0.000147138
TNFRSF6B	-5.07463	0.0296746	1.07e-05	0.000148299
CLIC4	0.494096	1.40844	1.08e-05	0.00014907
PHLDA1	-1.0724	0.475527	1.08e-05	0.00014911
CEP250	-1.17172	0.443892	1.08e-05	0.000149562
IMPAD1	0.716812	1.64355	1.09e-05	0.000150891
RPS2	-0.698214	0.616335	1.1e-05	0.000151933
MIR22HG	0.81813	1.76312	1.1e-05	0.00015225
PRELID1	0.682538	1.60496	1.1e-05	0.000152431
CYP2S1	-1.01033	0.496433	1.11e-05	0.000152718
GMIP	1.43509	2.70399	1.11e-05	0.000153565
CYP39A1	-4.0172	0.0617595	1.12e-05	0.000154068
LINC00536	5.54613	46.7253	1.12e-05	0.000154524
ERAP2	-1.47476	0.359793	1.13e-05	0.000155336
TTI2	0.767285	1.70206	1.13e-05	0.00015562
SMAD6	1.72861	3.31409	1.13e-05	0.000155866
TXNDC5	1.26047	2.39574	1.15e-05	0.000158487
AC009093.1	-1.94707	0.259342	1.16e-05	0.000159211
IL15RA	-2.3993	0.189557	1.19e-05	0.000163237
STMN3	-1.43034	0.371043	1.2e-05	0.000164276
CAMSAP1	0.819815	1.76518	1.2e-05	0.000164572
ARFGAP1	1.08601	2.12286	1.22e-05	0.00016661
ACTR3	0.619381	1.53622	1.22e-05	0.000167252
AC025048.1	5.68012	51.2727	1.23e-05	0.000167967
KCNAB1	4.97353	31.4183	1.23e-05	0.000167967
VPS13C	-0.716513	0.608566	1.23e-05	0.000167967
GNG11	1.57988	2.98946	1.23e-05	0.000168016
UNC5B	1.7914	3.46151	1.23e-05	0.00016808
C14orf37	1.04524	2.06371	1.24e-05	0.000169365
CMPK2	-1.53843	0.34426	1.24e-05	0.000169418
CARMIL2	1.49357	2.81585	1.25e-05	0.000171003
DUSP4	1.30926	2.47814	1.27e-05	0.000172352
PEX2	-0.400527	0.757582	1.27e-05	0.000172352
AC027307.1	-5.12947	0.0285678	1.27e-05	0.000172352
RPL12P16	-1.22147	0.428845	1.29e-05	0.00017477
RIPK3	3.08378	8.47832	1.3e-05	0.000176531
RNASEL	-0.701374	0.614986	1.31e-05	0.000177358
CTSF	-1.18372	0.440215	1.31e-05	0.000177358
CCDC18	2.05082	4.14341	1.31e-05	0.000178414
MAPRE2	-1.14218	0.453073	1.33e-05	0.000179714
COL14A1	-4.40439	0.0472223	1.33e-05	0.000179714
APAF1	1.10253	2.14731	1.35e-05	0.000182341
OAS2	0.617563	1.53428	1.35e-05	0.000182341
RNF25	0.469576	1.3847	1.35e-05	0.000182341
USB1	1.15529	2.2273	1.35e-05	0.00018259
CKLF	0.912607	1.88244	1.36e-05	0.000183001
AL138737.1	-5.08642	0.029433	1.36e-05	0.000183001
YBX3	-0.826543	0.563879	1.38e-05	0.000185919
PTPN21	0.805342	1.74756	1.39e-05	0.000187215
ZMAT1	-1.32125	0.400188	1.41e-05	0.000189218
FOXO1	1.00683	2.00949	1.41e-05	0.000189662
CDH13	-0.720398	0.60693	1.43e-05	0.000191647
MBTD1	-0.754118	0.592909	1.43e-05	0.000192045
SLC26A4	-2.49582	0.17729	1.44e-05	0.000193714
CTHRC1	1.08661	2.12374	1.46e-05	0.000195235
RSPO3	-3.59443	0.0827885	1.46e-05	0.000195235
AUP1	0.607999	1.52414	1.47e-05	0.000197219
PHKG1	-3.72211	0.0757761	1.48e-05	0.000197687
MDM4	-0.76708	0.587605	1.49e-05	0.000199314
LRRC45	-0.883973	0.541873	1.49e-05	0.000199833
SLC35B1	0.915841	1.88667	1.5e-05	0.000200708
C20orf96	-0.926807	0.526021	1.52e-05	0.000203255
RNLS	-0.596975	0.661139	1.53e-05	0.000204322
WISP1	-1.13393	0.455674	1.54e-05	0.000204948
TMEM171	-0.783175	0.581087	1.54e-05	0.000205539
LINC01252	-1.39705	0.379704	1.55e-05	0.000207004
SLC25A4	1.3023	2.46622	1.58e-05	0.000210566
AC040977.1	-1.39173	0.381107	1.58e-05	0.000210566
TGFB3	1.32359	2.50289	1.59e-05	0.000210974
PRAG1	2.34537	5.0819	1.62e-05	0.00021459
AL049775.1	1.1595	2.2338	1.64e-05	0.000217363
MDK	-1.10233	0.465764	1.64e-05	0.000217363
BAMBI	1.48594	2.80099	1.64e-05	0.000218015
SETMAR	-0.652717	0.636081	1.64e-05	0.00021806
AC087203.3	-1.23448	0.424997	1.65e-05	0.000219302
SAT2	-0.86879	0.547606	1.66e-05	0.000219552
IGF2BP1	1.48146	2.79231	1.67e-05	0.000221464
KCNN3	4.9784	31.5246	1.68e-05	0.000222789
SLC30A7	0.538849	1.45281	1.71e-05	0.000225649
POLR1E	-0.647841	0.638235	1.74e-05	0.000230058
HYKK	-0.858134	0.551666	1.81e-05	0.000238892
GALK2	-0.583059	0.667547	1.83e-05	0.000240665
CCDC180	-1.94603	0.259529	1.83e-05	0.000240665
ACTB	0.912405	1.88218	1.83e-05	0.000240848
CSMD2	1.6516	3.14183	1.83e-05	0.000240968
MIR3142HG	-4.3996	0.0473794	1.85e-05	0.000243674
SPON2	-1.7173	0.304118	1.88e-05	0.000246446
FOXS1	5.12575	34.9145	1.9e-05	0.000250081
AL590822.2	2.18031	4.5325	1.91e-05	0.000250501
IFIT3	-1.86703	0.274137	1.91e-05	0.000250501
MIR193BHG	1.17734	2.2616	1.95e-05	0.000256013
GRIP2	1.71066	3.27312	1.96e-05	0.000256637
FAIM2	-1.95548	0.257835	1.97e-05	0.00025728
NSDHL	0.617859	1.5346	1.98e-05	0.000259205
ADAMTS10	2.37039	5.17079	1.99e-05	0.000259951
MRPL45	-0.484495	0.714747	1.99e-05	0.000260493
BOD1L1	3.74738	13.4299	2e-05	0.000261144
FAM49A	-1.04325	0.485232	2e-05	0.000261144
C9orf3	0.77777	1.71448	2e-05	0.000261433
B4GALT7	0.966421	1.95399	2.03e-05	0.000264486
SNTB1	-0.833506	0.561164	2.05e-05	0.000267132
EPHX2	-1.69514	0.308825	2.05e-05	0.000267354
VEGFD	-5.64887	0.0199306	2.07e-05	0.000269068
PCSK9	1.54264	2.91328	2.07e-05	0.000269319
AP003476.1	-2.03755	0.243577	2.08e-05	0.000269724
ADHFE1	-1.36469	0.388317	2.1e-05	0.000272492
RILPL2	-0.728883	0.603371	2.1e-05	0.000272835
AC110597.1	-1.88121	0.271456	2.12e-05	0.000274911
GPRIN2	5.65361	50.3393	2.14e-05	0.000277144
CMIP	1.21275	2.31778	2.15e-05	0.000278405
UGDH	0.477715	1.39254	2.16e-05	0.000279897
DYSF	3.57543	11.921	2.18e-05	0.000280889
PHYHD1	-1.16898	0.444735	2.2e-05	0.000283295
AC017033.1	4.54396	23.3275	2.21e-05	0.000285
LINC01137	1.42296	2.68135	2.22e-05	0.000286185
C2CD6	-1.37772	0.384827	2.24e-05	0.000288794
TMEM140	-2.12781	0.228805	2.24e-05	0.000288987
BEST1	0.804734	1.74682	2.25e-05	0.000289038
ADSSL1	-1.23699	0.424258	2.25e-05	0.000290078
TMEM237	0.547866	1.46192	2.26e-05	0.000290376
AL133520.1	1.15043	2.21981	2.27e-05	0.000292207
C4A	-1.54481	0.342742	2.29e-05	0.000294423
HILS1	2.29031	4.89161	2.36e-05	0.000303039
C18orf32	0.655785	1.57547	2.37e-05	0.00030407
SPIDR	-0.562775	0.676999	2.39e-05	0.000306084
APOBEC3C	-0.906055	0.533642	2.39e-05	0.000306373
PLEKHF1	-1.12097	0.459783	2.4e-05	0.000306938
NTHL1	-0.874887	0.545297	2.43e-05	0.000310826
DPH3	0.562925	1.47726	2.44e-05	0.000311637
ADPGK	1.01051	2.01463	2.45e-05	0.000312597
GDI1	0.799779	1.74083	2.47e-05	0.000315792
ZNF33B	-1.3364	0.396007	2.51e-05	0.000320341
ABCA6	-2.85495	0.138221	2.52e-05	0.000320696
CSDC2	1.151	2.22067	2.52e-05	0.000321072
CCDC121	-1.14812	0.451213	2.53e-05	0.000321601
PTCSC3	5.05006	33.1298	2.54e-05	0.000323314
TSPAN18	1.85739	3.6235	2.54e-05	0.000323584
AC007671.1	-5.54793	0.0213751	2.57e-05	0.000326901
DPYD	-0.630651	0.645885	2.59e-05	0.000329335
CBX3P2	-2.14198	0.226569	2.6e-05	0.00033056
MRLN	-4.93146	0.0327706	2.6e-05	0.00033071
CLPTM1L	0.562667	1.477	2.61e-05	0.000331309
SCIN	-1.07758	0.473823	2.61e-05	0.000331309
IFIT1	-1.9368	0.261195	2.61e-05	0.000331309
AC011716.1	-3.89021	0.0674419	2.63e-05	0.000332966
IFFO1	-1.27424	0.413444	2.66e-05	0.000337001
APC	7.0477	132.303	2.67e-05	0.000337929
SLC25A17	0.568758	1.48325	2.7e-05	0.000341594
BEST3	3.98277	15.8101	2.72e-05	0.000343387
AC018647.1	-4.56241	0.0423231	2.73e-05	0.000345336
SAR1B	0.496116	1.41041	2.78e-05	0.000350531
INPP5F	1.39595	2.63162	2.8e-05	0.000353756
C8orf44	-0.805138	0.572307	2.82e-05	0.000355915
PXDC1	1.75801	3.38232	2.84e-05	0.000358082
PSG5	0.840014	1.79007	2.84e-05	0.000358452
PDLIM7	1.29838	2.45952	2.85e-05	0.000358655
S100A10	-1.00312	0.498921	2.89e-05	0.000363625
BMP4	1.29335	2.45097	2.94e-05	0.000369647
NPAS1	1.82706	3.54813	2.95e-05	0.000371213
GORASP2	0.522208	1.43615	2.97e-05	0.000373428
AC004264.1	2.16623	4.48847	2.97e-05	0.000373603
NDFIP2	0.796348	1.7367	2.99e-05	0.00037632
HEY1	1.62585	3.08624	3.02e-05	0.000379087
LINC01503	1.70967	3.27085	3.02e-05	0.000379326
KCNE3	-1.62153	0.324991	3.02e-05	0.000379326
SALL2	-1.35326	0.391407	3.04e-05	0.000381293
CYP26A1	4.95668	31.0534	3.07e-05	0.000384683
ZNF688	-1.00688	0.497621	3.07e-05	0.000384833
PYCARD	-1.25395	0.419298	3.11e-05	0.000389126
ERFE	1.71736	3.28833	3.14e-05	0.000393181
NIPSNAP3B	-1.55754	0.339729	3.22e-05	0.000402113
AGPAT5	-0.680251	0.624057	3.22e-05	0.000402457
FMO4	-1.19009	0.438277	3.24e-05	0.000404689
KLLN	-1.32299	0.399705	3.24e-05	0.000404689
IDNK	-1.08873	0.470176	3.28e-05	0.000409044
SHROOM4	2.13884	4.40408	3.28e-05	0.000409713
PTPRF	1.31964	2.49604	3.29e-05	0.000410294
NAP1L3	0.886215	1.84832	3.32e-05	0.000413731
OLFML3	0.991377	1.98808	3.36e-05	0.00041895
SLC35A3	1.48141	2.79221	3.38e-05	0.000420815
BNC2	-1.04818	0.483576	3.41e-05	0.000424122
STEAP1B	-5.78079	0.018189	3.42e-05	0.000425353
LINC02085	2.1569	4.45955	3.44e-05	0.000427105
RHBDL3	-5.60423	0.0205569	3.45e-05	0.000428692
PTS	1.00556	2.00772	3.46e-05	0.00042988
MRAP2	1.38286	2.60786	3.48e-05	0.000431437
LRRC6	-1.13288	0.456006	3.52e-05	0.000435672
ITGA11	1.58435	2.99872	3.55e-05	0.000439511
ZFP42	2.20944	4.62495	3.57e-05	0.000442445
AMMECR1L	0.964283	1.95109	3.58e-05	0.000443106
CD163L1	1.62682	3.08832	3.59e-05	0.000443937
C11orf71	-1.06089	0.479335	3.6e-05	0.000445069
CHMP1B2P	-2.93099	0.131124	3.6e-05	0.000445069
CLDND1	0.609976	1.52623	3.64e-05	0.000449482
SRA1	0.911753	1.88133	3.68e-05	0.000454086
PAX6	5.69712	51.8806	3.68e-05	0.000454089
LINC00565	1.12123	2.17532	3.69e-05	0.000454804
FAM84A	-0.885789	0.541192	3.69e-05	0.0004554
CCP110	-0.403522	0.75601	3.7e-05	0.000455699
C10orf88	0.550815	1.46491	3.71e-05	0.000456763
AC108866.1	-5.25514	0.0261845	3.72e-05	0.000458274
CEBPG	0.503673	1.41782	3.73e-05	0.000458329
SEPT7P3	-4.9356	0.0326765	3.74e-05	0.000460409
C8orf34	-1.426	0.37216	3.78e-05	0.000464313
DNAL1	1.15488	2.22666	3.79e-05	0.00046585
SYNGR2	1.77689	3.42686	3.8e-05	0.000466245
HRCT1	0.797076	1.73758	3.81e-05	0.000467708
EIF5A	0.623494	1.5406	3.81e-05	0.000467918
SPTLC2	0.732303	1.66129	3.83e-05	0.000469867
TMSB4XP6	-2.11988	0.230066	3.87e-05	0.000473546
ZNF703	1.62613	3.08683	3.88e-05	0.00047462
SLC16A4	0.829988	1.77767	3.89e-05	0.000476393
FAM222A	1.28136	2.43068	3.92e-05	0.000479472
SLC9A7P1	2.17466	4.51479	3.92e-05	0.000479643
LMO7	2.3133	4.9702	3.96e-05	0.000483335
TAGLN2	1.33094	2.51566	3.96e-05	0.000483994
LRRC20	-1.90448	0.267114	3.98e-05	0.00048585
TSPAN3	0.693541	1.61725	4.02e-05	0.000490711
KLHL15	-0.574157	0.671679	4.04e-05	0.000492283
S1PR3	-0.772585	0.585368	4.05e-05	0.000493451
ARHGAP9	1.51221	2.85247	4.06e-05	0.000494448
RASSF7	2.35805	5.12678	4.08e-05	0.000496735
F10	-1.01141	0.496062	4.09e-05	0.000497323
SLC7A14	-3.2579	0.104538	4.1e-05	0.000498834
AL590128.2	-5.82702	0.0176154	4.1e-05	0.000498834
AP001972.5	0.873035	1.83151	4.11e-05	0.000499022
ITIH5	-2.20891	0.216298	4.13e-05	0.000500954
RASA4	-1.2992	0.40635	4.16e-05	0.00050545
SKAP2	-0.423464	0.745632	4.17e-05	0.000505528
NABP1	-0.637901	0.642647	4.26e-05	0.000516068
GPM6B	-3.66285	0.0789534	4.26e-05	0.000516585
AC022467.1	2.11949	4.3454	4.28e-05	0.000517881
AC009113.1	-1.00677	0.49766	4.37e-05	0.000528321
HHIP-AS1	1.72668	3.30964	4.38e-05	0.000529295
PDE4DIP	-0.573054	0.672192	4.41e-05	0.000531724
ACOX3	1.89453	3.71801	4.43e-05	0.000534871
DEF8	0.410312	1.32897	4.44e-05	0.000535264
NR3C2	0.739277	1.66934	4.45e-05	0.000536781
AGMAT	1.5438	2.91562	4.49e-05	0.000540834
FAM214B	2.08424	4.24052	4.51e-05	0.000542679
HDGF	-0.528239	0.693401	4.52e-05	0.000544686
AKT3	0.883125	1.84437	4.59e-05	0.000551825
DDX54	-0.37194	0.772743	4.63e-05	0.00055696
KCNH1-IT1	5.1113	34.5663	4.66e-05	0.000560258
LAMA3	-1.66804	0.31468	4.69e-05	0.000562883
TTC39C	-0.710193	0.611238	4.77e-05	0.000572297
CXCL16	-1.88637	0.270486	4.77e-05	0.000572509
TPI1	0.603636	1.51954	4.79e-05	0.000574682
MMP9	3.73665	13.3305	4.8e-05	0.000574882
TADA1	-0.714431	0.609445	4.87e-05	0.000582986
SPATA5	0.51893	1.43289	4.89e-05	0.000585036
FAM84B	1.59228	3.01525	4.92e-05	0.000589418
AL445250.1	1.07254	2.10314	4.94e-05	0.000590263
VRK2	1.37943	2.60166	4.94e-05	0.000590941
AC011352.1	5.21472	37.1352	4.98e-05	0.000595348
AKAP1	-0.605981	0.657024	5e-05	0.000597181
NRP1	-1.41414	0.375233	5e-05	0.000597181
TLR3	-3.45906	0.0909324	5.02e-05	0.00059844
LINC01836	1.38225	2.60674	5.02e-05	0.000599037
HSPA8P4	1.90463	3.74413	5.08e-05	0.000605212
TMEM233	2.2899	4.89023	5.1e-05	0.000606968
CERK	0.273842	1.20902	5.1e-05	0.000606968
FZD5	-0.961231	0.513618	5.1e-05	0.000607107
ZNF396	-1.64606	0.319511	5.11e-05	0.000607991
PDE4D	1.15526	2.22725	5.12e-05	0.00060823
KCTD5	0.907755	1.87612	5.14e-05	0.000610526
AC044802.1	1.47204	2.77414	5.16e-05	0.00061254
RTKN	1.03615	2.05075	5.33e-05	0.000632059
AC093627.4	-1.25589	0.418736	5.42e-05	0.000641966
DMGDH	-1.05683	0.480686	5.43e-05	0.000643601
AL354920.1	-0.804625	0.572511	5.44e-05	0.000644769
TAF1A	-0.740112	0.598693	5.46e-05	0.000646308
DNASE1L1	1.31188	2.48265	5.49e-05	0.000648817
COX7A2	0.841807	1.79229	5.59e-05	0.000659808
TRAF3IP2-AS1	-1.26318	0.416626	5.64e-05	0.000665578
RIT1	0.588904	1.5041	5.7e-05	0.000672514
CYB5A	-0.79008	0.578312	5.7e-05	0.000672843
PERP	-0.847799	0.555632	5.72e-05	0.000674005
EIF4E2	0.486897	1.40143	5.76e-05	0.00067879
TNFRSF11B	-0.754956	0.592565	5.78e-05	0.000680302
CATSPER1	3.99573	15.9527	5.79e-05	0.000681792
RPL13AP20	-1.55618	0.340051	5.81e-05	0.000684151
FOXF1	-1.2828	0.410996	5.86e-05	0.000688942
CLDN1	-1.30381	0.405055	5.9e-05	0.000693324
NDNF	2.95515	7.75512	5.92e-05	0.000695509
CARD16	-2.18404	0.220059	5.95e-05	0.000699203
FMO1	-5.04237	0.0303455	5.96e-05	0.000700226
TTC9	4.08201	16.9359	6.02e-05	0.000706836
XRCC4	2.53249	5.78569	6.06e-05	0.000710309
HEATR5A	0.902839	1.86974	6.06e-05	0.000710309
GRID1	4.98229	31.6095	6.06e-05	0.000710451
C3orf80	1.18527	2.27406	6.07e-05	0.00071071
TSKU	1.10945	2.15763	6.09e-05	0.000713015
DCLK2	0.934975	1.91186	6.15e-05	0.000718964
CCR10	-2.13378	0.22786	6.15e-05	0.000718964
AC113146.2	10.5344	1483.08	6.22e-05	0.000726793
AC103740.2	3.73537	13.3186	6.28e-05	0.00073422
MOAP1	0.462796	1.37821	6.35e-05	0.000741166
SLC45A3	1.77035	3.41137	6.35e-05	0.000741236
NME1	0.906114	1.87399	6.39e-05	0.000745027
IMPDH1	0.935505	1.91256	6.39e-05	0.00074514
SCG2	-2.34864	0.196331	6.48e-05	0.000754761
CCDC113	-1.13403	0.455642	6.5e-05	0.00075659
ADAMTS9-AS1	-4.13515	0.056911	6.53e-05	0.000760279
ZNF571-AS1	1.07663	2.1091	6.54e-05	0.000760534
YIPF6	0.545931	1.45996	6.61e-05	0.00076869
PCDHB12	-1.04908	0.483278	6.62e-05	0.000768925
CYB5D2	-0.447021	0.733556	6.62e-05	0.000768943
GLIPR2	0.727017	1.65521	6.63e-05	0.000768999
CERS4	-1.15837	0.448019	6.62e-05	0.000768999
AAK1	4.97135	31.3707	6.68e-05	0.000774727
ORMDL2	1.06234	2.08832	6.68e-05	0.000774727
AACS	0.779602	1.71666	6.69e-05	0.00077583
CFL1	0.703851	1.62885	6.71e-05	0.000777234
DEPTOR	-1.03478	0.488092	6.82e-05	0.000789301
RBM47	-1.47874	0.358802	6.84e-05	0.00079102
PTGS1	1.8781	3.6759	6.86e-05	0.000792459
PPP1CC	-0.692186	0.618916	6.89e-05	0.000795207
OGFRL1	2.24479	4.73969	6.91e-05	0.000797983
TBX18	-1.05708	0.480605	6.97e-05	0.000804186
KLHL41	-2.30206	0.202774	7.07e-05	0.000814139
PHB	0.449262	1.36534	7.19e-05	0.000826307
CASC2	-1.3567	0.390475	7.38e-05	0.000847325
MFSD12	0.698217	1.6225	7.39e-05	0.000848213
ZNF736	-0.875768	0.544964	7.4e-05	0.000848451
PRPS2	-0.661378	0.632274	7.51e-05	0.000860332
SWI5	0.659466	1.5795	7.55e-05	0.000863319
FBXO4	-0.617582	0.651762	7.54e-05	0.000863319
RAB26	-1.25577	0.41877	7.54e-05	0.000863319
DARS-AS1	1.15706	2.23002	7.56e-05	0.000864835
C6orf48	-0.718752	0.607623	7.58e-05	0.000866746
SLC45A2	3.9206	15.1432	7.67e-05	0.000876452
CHST6	2.76202	6.78345	7.68e-05	0.000877541
AC005229.4	-0.636562	0.643244	7.71e-05	0.000878812
TMSB4XP1	-1.87033	0.273511	7.7e-05	0.000878812
AC092943.1	3.21166	9.26418	7.73e-05	0.000881139
CLU	0.59236	1.50771	7.8e-05	0.000888125
IGFBP4	-0.884881	0.541532	7.8e-05	0.000888125
PDGFA	2.29902	4.92125	7.84e-05	0.000892888
AC017007.2	5.0284	32.6362	7.86e-05	0.000894825
RND2	-1.35348	0.391348	7.88e-05	0.000895586
TECTB	5.49005	44.9437	7.9e-05	0.000897677
DAAM1	1.57531	2.98	7.9e-05	0.000897677
TMEM144	-0.712553	0.610239	7.94e-05	0.000901338
PDLIM5	1.49012	2.80913	7.97e-05	0.000904126
AC093525.6	1.11426	2.16484	8.03e-05	0.000910985
NUDT21	-0.377961	0.769525	8.08e-05	0.000916167
RAB3B	1.10816	2.1557	8.3e-05	0.000939103
ARHGAP31	1.31459	2.48731	8.37e-05	0.000945514
PHF14	-0.807257	0.571467	8.39e-05	0.000948049
RASA1	0.51902	1.43298	8.5e-05	0.000959377
MEIOB	3.8448	14.3681	8.51e-05	0.000959942
ARL2	-0.814764	0.568502	8.51e-05	0.000959942
SOS1	-0.798563	0.574921	8.58e-05	0.000967271
ABRAXAS1	-0.760318	0.590366	8.61e-05	0.000970361
RHOC	0.772878	1.70867	8.63e-05	0.000972657
CFAP69	-1.52342	0.34786	8.67e-05	0.000975857
ECE2	1.2292	2.34436	8.69e-05	0.000978345
POLD4	0.909427	1.8783	8.69e-05	0.000978345
STRAP	0.495957	1.41026	8.71e-05	0.000979072
FIBCD1	2.6055	6.08604	8.72e-05	0.000979974
PDZD4	1.74235	3.34579	8.75e-05	0.000982584
GNAS	0.507471	1.42156	8.8e-05	0.000987813
AC113935.1	-0.968283	0.511114	8.8e-05	0.000988125
NDST3	-3.92964	0.0656237	8.84e-05	0.00099204
AC099314.1	5.14626	35.4142	8.85e-05	0.000992262
LINC00888	1.20621	2.30731	8.87e-05	0.000993964
TFG	0.423677	1.34134	8.87e-05	0.000993964
KIAA1551	-0.999688	0.500108	8.97e-05	0.00100391
KLHL42	0.792558	1.73214	8.98e-05	0.00100426
MELTF	-1.34207	0.394453	9.12e-05	0.00101947
LGALS3BP	-1.2889	0.409264	9.16e-05	0.00102374
TMEM208	0.922927	1.89596	9.2e-05	0.00102788
HNRNPA1	-0.702649	0.614443	9.22e-05	0.00102946
SPRYD3	0.921213	1.89371	9.23e-05	0.00103053
PNO1	0.502043	1.41622	9.25e-05	0.00103158
HECA	-0.588899	0.66485	9.25e-05	0.00103158
ACSS3	-1.68955	0.310023	9.26e-05	0.00103158
HYAL3	1.21584	2.32275	9.26e-05	0.00103216
ABCB6	-1.22773	0.426988	9.39e-05	0.00104587
LPXN	1.41626	2.66893	9.46e-05	0.00105299
LINC01969	1.46632	2.76317	9.48e-05	0.00105477
ATAD3B	0.7002	1.62473	9.55e-05	0.00106232
TVP23B	0.612614	1.52903	9.68e-05	0.00107519
ZNF658B	-1.53481	0.345124	9.68e-05	0.00107519
AC079610.2	-1.6518	0.318242	9.73e-05	0.00108009
HSPB6	-1.26163	0.417074	9.76e-05	0.00108384
FDXR	-2.41413	0.187619	9.78e-05	0.00108526
TLR2	-2.95666	0.128812	9.8e-05	0.00108655
SGCD	2.18549	4.5488	9.84e-05	0.00109089
CMSS1	1.11026	2.15885	9.87e-05	0.0010935
AC009229.3	5.02101	32.4695	9.89e-05	0.00109541
PSAT1	0.575817	1.49052	0.000101256	0.00111973
DNAJB4	0.829557	1.77714	0.000102529	0.00113241
NFATC4	-0.69592	0.617316	0.000104686	0.00115481
MYOSLID	2.33463	5.04423	0.00010507	0.00115857
CPN2	3.94434	15.3945	0.000105146	0.00115894
AC068724.1	-1.14297	0.452825	0.000105202	0.00115907
ENO3	-1.04901	0.483299	0.000105416	0.00116096
SH3PXD2A	-7.88092	0.00424234	0.000105481	0.0011612
TXN2	-0.617683	0.651717	0.000105956	0.001165
BDH2	-0.752803	0.593449	0.00010594	0.001165
FAM120C	-0.674415	0.626586	0.000107341	0.00117844
NAP1L2	-0.831971	0.561761	0.000107354	0.00117844
SPHK1	1.61305	3.05897	0.000107846	0.00118336
KLHL29	1.3047	2.47033	0.00010839	0.00118836
EEF1A1P13	-0.949817	0.517698	0.000108598	0.00119015
HAS1	3.87835	14.7062	0.000108813	0.0011918
TMEM123	-0.755988	0.592141	0.000108837	0.0011918
TSPAN11	-1.4478	0.36658	0.000109667	0.0012004
NOD2	-3.78703	0.072442	0.000110554	0.00120962
PTP4A1	0.455824	1.37157	0.000110751	0.00121128
CTD-2537I9.5	-3.7429	0.0746923	0.000110837	0.00121173
TBL1X	-0.784524	0.580544	0.000111088	0.00121398
LEMD3	0.511176	1.42521	0.000111239	0.00121514
DUS4L	-0.634994	0.643944	0.000112705	0.00122965
SGCZ	-5.4627	0.0226759	0.00011284	0.00123013
ITGB8	-2.70373	0.153496	0.000113099	0.00123196
IRAK3	-1.11049	0.463137	0.00011382	0.00123931
TRAPPC3	0.406546	1.32551	0.00011472	0.0012486
CAVIN1	0.713849	1.64017	0.000115372	0.00125518
AL117332.1	-1.31466	0.402021	0.000116639	0.00126846
RASA4DP	-1.75228	0.296833	0.000117466	0.00127642
PBX3	0.508036	1.42211	0.000117654	0.00127795
FGF7	-2.27917	0.206016	0.00011821	0.00128295
LDB2	-3.70036	0.0769271	0.000118604	0.0012862
BCL2L13	-0.608981	0.65566	0.000118967	0.00128961
ARRDC4	-0.702237	0.614618	0.000119445	0.00129427
CDKL2	-1.48102	0.358235	0.000120082	0.00130064
LINC00346	-1.16695	0.445362	0.000121272	0.00131301
LINC01013	3.13909	8.80969	0.000121447	0.00131437
VAV3	3.82625	14.1845	0.000121632	0.00131543
ACVR2A	0.613837	1.53032	0.000121643	0.00131543
AL356481.1	3.12381	8.71687	0.000121937	0.00131808
POLR2D	0.443864	1.36024	0.000122205	0.00131993
HCG11	-0.527476	0.693768	0.000122182	0.00131993
TTC28-AS1	-0.848793	0.555249	0.000123308	0.0013313
SCX	2.40717	5.30433	0.000123362	0.00133135
FYCO1	-1.89762	0.268386	0.00012355	0.00133284
DUSP5	-1.00917	0.496833	0.000123877	0.00133584
RRP36	0.387487	1.30811	0.000124018	0.00133682
SNRK	-0.648396	0.637989	0.000124117	0.00133735
KLHL30-AS1	3.49751	11.2942	0.000126759	0.00136525
[truncated: 1,845 more rows]
