# Supplementary material for: RNA-Seq Analysis Unraveling Novel Genes and Pathways Influencing Corneal Wound Healing
Source: Invest Ophthalmol Vis Sci. 2024 Sep 6;65(11):13. doi: 10.1167/iovs.65.11.13 (PMC11383191; doi:10.1167/iovs.65.11.13)
Supplement: Supplement 3 [file iovs-65-11-13_s003.xlsx]

## Sheet: EMT
Table S2: Genes Enriched in Epithelial Mesenchymal Transition (EMT) Pathway
SYMBOL	TITLE	RANK METRIC SCORE	CORE ENRICHMENT
PMEPA1	prostate transmembrane protein, androgen induced 1 [Source:HGNC Symbol;Acc:HGNC:14107]	4.441	Yes
LAMC2	laminin subunit gamma 2 [Source:HGNC Symbol;Acc:HGNC:6493]	4.359	Yes
COL4A1	collagen type IV alpha 1 chain [Source:HGNC Symbol;Acc:HGNC:2202]	4.291	Yes
COL8A2	collagen type VIII alpha 2 chain [Source:HGNC Symbol;Acc:HGNC:2216]	4.203	Yes
FSTL3	follistatin like 3 [Source:HGNC Symbol;Acc:HGNC:3973]	4.062	Yes
COMP	cartilage oligomeric matrix protein [Source:HGNC Symbol;Acc:HGNC:2227]	4.016	Yes
CDH2	cadherin 2 [Source:HGNC Symbol;Acc:HGNC:1759]	3.971	Yes
VCAN	versican [Source:HGNC Symbol;Acc:HGNC:2464]	3.89	Yes
TIMP3	TIMP metallopeptidase inhibitor 3 [Source:HGNC Symbol;Acc:HGNC:11822]	3.846	Yes
ACTA2	actin alpha 2, smooth muscle [Source:HGNC Symbol;Acc:HGNC:130]	3.797	Yes
TPM1	tropomyosin 1 [Source:HGNC Symbol;Acc:HGNC:12010]	3.664	Yes
GADD45B	growth arrest and DNA damage inducible beta [Source:HGNC Symbol;Acc:HGNC:4096]	3.589	Yes
GLIPR1	GLI pathogenesis related 1 [Source:HGNC Symbol;Acc:HGNC:17001]	3.518	Yes
COL4A2	collagen type IV alpha 2 chain [Source:HGNC Symbol;Acc:HGNC:2203]	3.399	Yes
EDIL3	EGF like repeats and discoidin domains 3 [Source:HGNC Symbol;Acc:HGNC:3173]	3.203	Yes
SDC1	syndecan 1 [Source:HGNC Symbol;Acc:HGNC:10658]	3.182	Yes
TAGLN	transgelin [Source:HGNC Symbol;Acc:HGNC:11553]	3.111	Yes
IGFBP3	insulin like growth factor binding protein 3 [Source:HGNC Symbol;Acc:HGNC:5472]	3.046	Yes
CCN2	cellular communication network factor 2 [Source:HGNC Symbol;Acc:HGNC:2500]	2.998	Yes
SERPINE2	serpin family E member 2 [Source:HGNC Symbol;Acc:HGNC:8951]	2.955	Yes
SGCG	sarcoglycan gamma [Source:HGNC Symbol;Acc:HGNC:10809]	2.945	Yes
MEST	mesoderm specific transcript [Source:HGNC Symbol;Acc:HGNC:7028]	2.933	Yes
TGFBI	transforming growth factor beta induced [Source:HGNC Symbol;Acc:HGNC:11771]	2.905	Yes
CCN1	cellular communication network factor 1 [Source:HGNC Symbol;Acc:HGNC:2654]	2.776	Yes
MFAP5	microfibril associated protein 5 [Source:HGNC Symbol;Acc:HGNC:29673]	2.742	Yes
SPARC	secreted protein acidic and cysteine rich [Source:HGNC Symbol;Acc:HGNC:11219]	2.663	Yes
POSTN	periostin [Source:HGNC Symbol;Acc:HGNC:16953]	2.645	Yes
SERPINE1	serpin family E member 1 [Source:HGNC Symbol;Acc:HGNC:8583]	2.566	Yes
NTM	neurotrimin [Source:HGNC Symbol;Acc:HGNC:17941]	2.553	Yes
ELN	elastin [Source:HGNC Symbol;Acc:HGNC:3327]	2.391	Yes
SPP1	secreted phosphoprotein 1 [Source:HGNC Symbol;Acc:HGNC:11255]	2.339	Yes
FZD8	frizzled class receptor 8 [Source:HGNC Symbol;Acc:HGNC:4046]	2.336	Yes
MYL9	myosin light chain 9 [Source:HGNC Symbol;Acc:HGNC:15754]	2.327	Yes
FSTL1	follistatin like 1 [Source:HGNC Symbol;Acc:HGNC:3972]	2.305	Yes
FBN1	fibrillin 1 [Source:HGNC Symbol;Acc:HGNC:3603]	2.227	Yes
PVR	PVR cell adhesion molecule [Source:HGNC Symbol;Acc:HGNC:9705]	2.176	Yes
INHBA	inhibin subunit beta A [Source:HGNC Symbol;Acc:HGNC:6066]	2.149	Yes
FERMT2	FERM domain containing kindlin 2 [Source:HGNC Symbol;Acc:HGNC:15767]	2.054	Yes
TFPI2	tissue factor pathway inhibitor 2 [Source:HGNC Symbol;Acc:HGNC:11761]	2.046	Yes
CAP2	cyclase associated actin cytoskeleton regulatory protein 2 [Source:HGNC Symbol;Acc:HGNC:20039]	1.999	Yes
GPX7	glutathione peroxidase 7 [Source:HGNC Symbol;Acc:HGNC:4559]	1.996	Yes
RHOB	ras homolog family member B [Source:HGNC Symbol;Acc:HGNC:668]	1.971	Yes
LRRC15	leucine rich repeat containing 15 [Source:HGNC Symbol;Acc:HGNC:20818]	1.966	Yes
COL5A1	collagen type V alpha 1 chain [Source:HGNC Symbol;Acc:HGNC:2209]	1.917	Yes
PTHLH	parathyroid hormone like hormone [Source:HGNC Symbol;Acc:HGNC:9607]	1.915	Yes
TGM2	transglutaminase 2 [Source:HGNC Symbol;Acc:HGNC:11778]	1.816	Yes
NNMT	nicotinamide N-methyltransferase [Source:HGNC Symbol;Acc:HGNC:7861]	1.814	Yes
COL7A1	collagen type VII alpha 1 chain [Source:HGNC Symbol;Acc:HGNC:2214]	1.788	Yes
CALU	calumenin [Source:HGNC Symbol;Acc:HGNC:1458]	1.777	Yes
SGCD	sarcoglycan delta [Source:HGNC Symbol;Acc:HGNC:10807]	1.771	Yes
CADM1	cell adhesion molecule 1 [Source:HGNC Symbol;Acc:HGNC:5951]	1.736	Yes
LOXL1	lysyl oxidase like 1 [Source:HGNC Symbol;Acc:HGNC:6665]	1.734	Yes
ITGAV	integrin subunit alpha V [Source:HGNC Symbol;Acc:HGNC:6150]	1.713	Yes
THBS1	thrombospondin 1 [Source:HGNC Symbol;Acc:HGNC:11785]	1.668	Yes
FN1	fibronectin 1 [Source:HGNC Symbol;Acc:HGNC:3778]	1.625	Yes
P3H1	prolyl 3-hydroxylase 1 [Source:HGNC Symbol;Acc:HGNC:19316]	1.605	Yes
CTHRC1	collagen triple helix repeat containing 1 [Source:HGNC Symbol;Acc:HGNC:18831]	1.534	Yes
MATN3	matrilin 3 [Source:HGNC Symbol;Acc:HGNC:6909]	1.461	Yes
COL3A1	collagen type III alpha 1 chain [Source:HGNC Symbol;Acc:HGNC:2201]	1.425	Yes
LOX	lysyl oxidase [Source:HGNC Symbol;Acc:HGNC:6664]	1.425	Yes
THBS2	thrombospondin 2 [Source:HGNC Symbol;Acc:HGNC:11786]	1.383	Yes
RGS4	regulator of G protein signaling 4 [Source:HGNC Symbol;Acc:HGNC:10000]	1.371	Yes
PDLIM4	PDZ and LIM domain 4 [Source:HGNC Symbol;Acc:HGNC:16501]	1.342	Yes
CALD1	caldesmon 1 [Source:HGNC Symbol;Acc:HGNC:1441]	1.325	Yes
BGN	biglycan [Source:HGNC Symbol;Acc:HGNC:1044]	1.292	Yes
TGFB1	transforming growth factor beta 1 [Source:HGNC Symbol;Acc:HGNC:11766]	1.256	Yes
PLAUR	plasminogen activator, urokinase receptor [Source:HGNC Symbol;Acc:HGNC:9053]	1.249	Yes
TNFRSF12A	TNF receptor superfamily member 12A [Source:HGNC Symbol;Acc:HGNC:18152]	1.225	Yes
FOXC2	forkhead box C2 [Source:HGNC Symbol;Acc:HGNC:3801]	1.213	Yes
COL1A1	collagen type I alpha 1 chain [Source:HGNC Symbol;Acc:HGNC:2197]	1.206	Yes
VEGFA	vascular endothelial growth factor A [Source:HGNC Symbol;Acc:HGNC:12680]	1.163	Yes
PLOD2	procollagen-lysine,2-oxoglutarate 5-dioxygenase 2 [Source:HGNC Symbol;Acc:HGNC:9082]	1.156	Yes
TPM2	tropomyosin 2 [Source:HGNC Symbol;Acc:HGNC:12011]	1.105	Yes
FBN2	fibrillin 2 [Source:HGNC Symbol;Acc:HGNC:3604]	1.09	Yes
COL1A2	collagen type I alpha 2 chain [Source:HGNC Symbol;Acc:HGNC:2198]	1.051	Yes
ID2	inhibitor of DNA binding 2 [Source:HGNC Symbol;Acc:HGNC:5361]	1.041	Yes
BMP1	bone morphogenetic protein 1 [Source:HGNC Symbol;Acc:HGNC:1067]	0.981	Yes
NT5E	5'-nucleotidase ecto [Source:HGNC Symbol;Acc:HGNC:8021]	0.974	Yes
FMOD	fibromodulin [Source:HGNC Symbol;Acc:HGNC:3774]	0.962	Yes
ITGA5	integrin subunit alpha 5 [Source:HGNC Symbol;Acc:HGNC:6141]	0.951	Yes
APLP1	amyloid beta precursor like protein 1 [Source:HGNC Symbol;Acc:HGNC:597]	0.95	Yes
WIPF1	WAS/WASL interacting protein family member 1 [Source:HGNC Symbol;Acc:HGNC:12736]	0.897	Yes
PLOD1	procollagen-lysine,2-oxoglutarate 5-dioxygenase 1 [Source:HGNC Symbol;Acc:HGNC:9081]	0.888	Yes
TPM4	tropomyosin 4 [Source:HGNC Symbol;Acc:HGNC:12013]	0.884	Yes
COLGALT1	collagen beta(1-O)galactosyltransferase 1 [Source:HGNC Symbol;Acc:HGNC:26182]	0.873	Yes
ITGB1	integrin subunit beta 1 [Source:HGNC Symbol;Acc:HGNC:6153]	0.868	Yes
NOTCH2	notch receptor 2 [Source:HGNC Symbol;Acc:HGNC:7882]	0.852	Yes
COL11A1	collagen type XI alpha 1 chain [Source:HGNC Symbol;Acc:HGNC:2186]	0.85	Yes
PPIB	peptidylprolyl isomerase B [Source:HGNC Symbol;Acc:HGNC:9255]	0.849	Yes
DKK1	dickkopf WNT signaling pathway inhibitor 1 [Source:HGNC Symbol;Acc:HGNC:2891]	0.833	Yes
ENO2	enolase 2 [Source:HGNC Symbol;Acc:HGNC:3353]	0.83	Yes
LOXL2	lysyl oxidase like 2 [Source:HGNC Symbol;Acc:HGNC:6666]	0.822	Yes

## Sheet: mTORC1
Table S2: Genes Enriched in Mechanistic Target of Rapamycin Complex 1 (mTORC1) Signaling Pathway
SYMBOL	TITLE	RANK METRIC SCORE	CORE ENRICHMENT
MLLT11	MLLT11 transcription factor 7 cofactor [Source:HGNC Symbol;Acc:HGNC:16997]	2.661	Yes
VLDLR	very low density lipoprotein receptor [Source:HGNC Symbol;Acc:HGNC:12698]	2.467	Yes
PNP	purine nucleoside phosphorylase [Source:HGNC Symbol;Acc:HGNC:7892]	2.136	Yes
ACLY	ATP citrate lyase [Source:HGNC Symbol;Acc:HGNC:115]	1.991	Yes
LDHA	lactate dehydrogenase A [Source:HGNC Symbol;Acc:HGNC:6535]	1.78	Yes
CTH	cystathionine gamma-lyase [Source:HGNC Symbol;Acc:HGNC:2501]	1.775	Yes
SCD	stearoyl-CoA desaturase [Source:HGNC Symbol;Acc:HGNC:10571]	1.751	Yes
GLA	galactosidase alpha [Source:HGNC Symbol;Acc:HGNC:4296]	1.655	Yes
SLC1A4	solute carrier family 1 member 4 [Source:HGNC Symbol;Acc:HGNC:10942]	1.644	Yes
IDI1	isopentenyl-diphosphate delta isomerase 1 [Source:HGNC Symbol;Acc:HGNC:5387]	1.54	Yes
LGMN	legumain [Source:HGNC Symbol;Acc:HGNC:9472]	1.493	Yes
BHLHE40	basic helix-loop-helix family member e40 [Source:HGNC Symbol;Acc:HGNC:1046]	1.483	Yes
TUBA4A	tubulin alpha 4a [Source:HGNC Symbol;Acc:HGNC:12407]	1.469	Yes
YKT6	YKT6 v-SNARE homolog [Source:HGNC Symbol;Acc:HGNC:16959]	1.46	Yes
SC5D	sterol-C5-desaturase [Source:HGNC Symbol;Acc:HGNC:10547]	1.395	Yes
ASNS	asparagine synthetase (glutamine-hydrolyzing) [Source:HGNC Symbol;Acc:HGNC:753]	1.369	Yes
ACSL3	acyl-CoA synthetase long chain family member 3 [Source:HGNC Symbol;Acc:HGNC:3570]	1.359	Yes
PGK1	phosphoglycerate kinase 1 [Source:HGNC Symbol;Acc:HGNC:8896]	1.339	Yes
SLC7A5	solute carrier family 7 member 5 [Source:HGNC Symbol;Acc:HGNC:11063]	1.262	Yes
ITGB2	integrin subunit beta 2 [Source:HGNC Symbol;Acc:HGNC:6155]	1.191	Yes
PLOD2	procollagen-lysine,2-oxoglutarate 5-dioxygenase 2 [Source:HGNC Symbol;Acc:HGNC:9082]	1.156	Yes
RDH11	retinol dehydrogenase 11 [Source:HGNC Symbol;Acc:HGNC:17964]	1.095	Yes
MTHFD2	methylenetetrahydrofolate dehydrogenase (NADP+ dependent) 2, methenyltetrahydrofolate cyclohydrolase [Source:HGNC Symbol;Acc:HGNC:7434]	1.063	Yes
ACTR3	actin related protein 3 [Source:HGNC Symbol;Acc:HGNC:170]	1.057	Yes
P4HA1	prolyl 4-hydroxylase subunit alpha 1 [Source:HGNC Symbol;Acc:HGNC:8546]	1.037	Yes
SLC1A5	solute carrier family 1 member 5 [Source:HGNC Symbol;Acc:HGNC:10943]	1.034	Yes
EBP	EBP cholestenol delta-isomerase [Source:HGNC Symbol;Acc:HGNC:3133]	1.034	Yes
TPI1	triosephosphate isomerase 1 [Source:HGNC Symbol;Acc:HGNC:12009]	1.031	Yes
ATP5MC1	ATP synthase membrane subunit c locus 1 [Source:HGNC Symbol;Acc:HGNC:841]	1.026	Yes
GPI	glucose-6-phosphate isomerase [Source:HGNC Symbol;Acc:HGNC:4458]	1.019	Yes
RIT1	Ras like without CAAX 1 [Source:HGNC Symbol;Acc:HGNC:10023]	1.006	Yes
NHERF1	NHERF family PDZ scaffold protein 1 [Source:HGNC Symbol;Acc:HGNC:11075]	1.006	Yes
PSAT1	phosphoserine aminotransferase 1 [Source:HGNC Symbol;Acc:HGNC:19129]	0.985	Yes
RPN1	ribophorin I [Source:HGNC Symbol;Acc:HGNC:10381]	0.96	Yes
DHCR7	7-dehydrocholesterol reductase [Source:HGNC Symbol;Acc:HGNC:2860]	0.934	Yes
ACTR2	actin related protein 2 [Source:HGNC Symbol;Acc:HGNC:169]	0.924	Yes
SLC2A3	solute carrier family 2 member 3 [Source:HGNC Symbol;Acc:HGNC:11007]	0.921	Yes
TES	testin LIM domain protein [Source:HGNC Symbol;Acc:HGNC:14620]	0.915	Yes
PSMB5	proteasome 20S subunit beta 5 [Source:HGNC Symbol;Acc:HGNC:9542]	0.903	Yes
AURKA	aurora kinase A [Source:HGNC Symbol;Acc:HGNC:11393]	0.886	Yes
GSR	glutathione-disulfide reductase [Source:HGNC Symbol;Acc:HGNC:4623]	0.869	Yes
PSME3	proteasome activator subunit 3 [Source:HGNC Symbol;Acc:HGNC:9570]	0.862	Yes
PNO1	partner of NOB1 homolog [Source:HGNC Symbol;Acc:HGNC:32790]	0.86	Yes
SERP1	stress associated endoplasmic reticulum protein 1 [Source:HGNC Symbol;Acc:HGNC:10759]	0.856	Yes
PRDX1	peroxiredoxin 1 [Source:HGNC Symbol;Acc:HGNC:9352]	0.853	Yes
HMGCR	3-hydroxy-3-methylglutaryl-CoA reductase [Source:HGNC Symbol;Acc:HGNC:5006]	0.848	Yes
STIP1	stress induced phosphoprotein 1 [Source:HGNC Symbol;Acc:HGNC:11387]	0.837	Yes
ME1	malic enzyme 1 [Source:HGNC Symbol;Acc:HGNC:6983]	0.827	Yes
DHCR24	24-dehydrocholesterol reductase [Source:HGNC Symbol;Acc:HGNC:2859]	0.817	Yes
USO1	USO1 vesicle transport factor [Source:HGNC Symbol;Acc:HGNC:30904]	0.804	Yes
PPIA	peptidylprolyl isomerase A [Source:HGNC Symbol;Acc:HGNC:9253]	0.801	Yes
SQLE	squalene epoxidase [Source:HGNC Symbol;Acc:HGNC:11279]	0.801	Yes
ERO1A	endoplasmic reticulum oxidoreductase 1 alpha [Source:HGNC Symbol;Acc:HGNC:13280]	0.795	Yes
PSMD14	proteasome 26S subunit, non-ATPase 14 [Source:HGNC Symbol;Acc:HGNC:16889]	0.786	Yes
TOMM40	translocase of outer mitochondrial membrane 40 [Source:HGNC Symbol;Acc:HGNC:18001]	0.782	Yes
FADS1	fatty acid desaturase 1 [Source:HGNC Symbol;Acc:HGNC:3574]	0.775	Yes
SLC6A6	solute carrier family 6 member 6 [Source:HGNC Symbol;Acc:HGNC:11052]	0.77	Yes
ETF1	eukaryotic translation termination factor 1 [Source:HGNC Symbol;Acc:HGNC:3477]	0.766	Yes
XBP1	X-box binding protein 1 [Source:HGNC Symbol;Acc:HGNC:12801]	0.758	Yes
EEF1E1	eukaryotic translation elongation factor 1 epsilon 1 [Source:HGNC Symbol;Acc:HGNC:3212]	0.735	Yes
BCAT1	branched chain amino acid transaminase 1 [Source:HGNC Symbol;Acc:HGNC:976]	0.728	Yes
RAB1A	RAB1A, member RAS oncogene family [Source:HGNC Symbol;Acc:HGNC:9758]	0.727	Yes
SSR1	signal sequence receptor subunit 1 [Source:HGNC Symbol;Acc:HGNC:11323]	0.723	Yes
PSPH	phosphoserine phosphatase [Source:HGNC Symbol;Acc:HGNC:9577]	0.691	Yes
ALDOA	aldolase, fructose-bisphosphate A [Source:HGNC Symbol;Acc:HGNC:414]	0.674	Yes
ATP6V1D	ATPase H+ transporting V1 subunit D [Source:HGNC Symbol;Acc:HGNC:13527]	0.664	Yes
SYTL2	synaptotagmin like 2 [Source:HGNC Symbol;Acc:HGNC:15585]	0.649	Yes
DDX39A	DExD-box helicase 39A [Source:HGNC Symbol;Acc:HGNC:17821]	0.629	Yes
TUBG1	tubulin gamma 1 [Source:HGNC Symbol;Acc:HGNC:12417]	0.62	Yes
GAPDH	glyceraldehyde-3-phosphate dehydrogenase [Source:HGNC Symbol;Acc:HGNC:4141]	0.617	Yes
PSMC4	proteasome 26S subunit, ATPase 4 [Source:HGNC Symbol;Acc:HGNC:9551]	0.61	Yes
FADS2	fatty acid desaturase 2 [Source:HGNC Symbol;Acc:HGNC:3575]	0.603	Yes
ENO1	enolase 1 [Source:HGNC Symbol;Acc:HGNC:3350]	0.596	Yes

## Sheet: Angiogenesis
Table S2: Genes Enriched in Angiogenesis
SYMBOL	TITLE	RANK METRIC SCORE	CORE ENRICHMENT
VCAN	versican [Source:HGNC Symbol;Acc:HGNC:2464]	3.89	Yes
TNFRSF21	TNF receptor superfamily member 21 [Source:HGNC Symbol;Acc:HGNC:13469]	3.323	Yes
POSTN	periostin [Source:HGNC Symbol;Acc:HGNC:16953]	2.645	Yes
SPP1	secreted phosphoprotein 1 [Source:HGNC Symbol;Acc:HGNC:11255]	2.339	Yes
FSTL1	follistatin like 1 [Source:HGNC Symbol;Acc:HGNC:3972]	2.305	Yes
JAG1	jagged canonical Notch ligand 1 [Source:HGNC Symbol;Acc:HGNC:6188]	2.269	Yes
THBD	thrombomodulin [Source:HGNC Symbol;Acc:HGNC:11784]	1.903	Yes
ITGAV	integrin subunit alpha V [Source:HGNC Symbol;Acc:HGNC:6150]	1.713	Yes
PDGFA	platelet derived growth factor subunit A [Source:HGNC Symbol;Acc:HGNC:8799]	1.563	Yes
COL3A1	collagen type III alpha 1 chain [Source:HGNC Symbol;Acc:HGNC:2201]	1.425	Yes
VEGFA	vascular endothelial growth factor A [Source:HGNC Symbol;Acc:HGNC:12680]	1.163	Yes

## Sheet: TGF-Beta Signaling
Table S2: Genes Enriched in transforming growth factor-β (TGFβ) Signaling Pathway
SYMBOL	TITLE	RANK METRIC SCORE	CORE ENRICHMENT
PMEPA1	prostate transmembrane protein, androgen induced 1 [Source:HGNC Symbol;Acc:HGNC:14107]	4.441	Yes
NOG	noggin [Source:HGNC Symbol;Acc:HGNC:7866]	4.171	Yes
ID1	inhibitor of DNA binding 1 [Source:HGNC Symbol;Acc:HGNC:5360]	3.657	Yes
SERPINE1	serpin family E member 1 [Source:HGNC Symbol;Acc:HGNC:8583]	2.566	Yes
ID3	inhibitor of DNA binding 3 [Source:HGNC Symbol;Acc:HGNC:5362]	2.208	Yes
IFNGR2	interferon gamma receptor 2 [Source:HGNC Symbol;Acc:HGNC:5440]	2.128	Yes
JUNB	JunB proto-oncogene, AP-1 transcription factor subunit [Source:HGNC Symbol;Acc:HGNC:6205]	1.849	Yes
THBS1	thrombospondin 1 [Source:HGNC Symbol;Acc:HGNC:11785]	1.668	Yes
SMAD6	SMAD family member 6 [Source:HGNC Symbol;Acc:HGNC:6772]	1.55	Yes
LTBP2	latent transforming growth factor beta binding protein 2 [Source:HGNC Symbol;Acc:HGNC:6715]	1.477	Yes
CTNNB1	catenin beta 1 [Source:HGNC Symbol;Acc:HGNC:2514]	1.378	Yes
LEFTY2	left-right determination factor 2 [Source:HGNC Symbol;Acc:HGNC:3122]	1.265	Yes
TGFB1	transforming growth factor beta 1 [Source:HGNC Symbol;Acc:HGNC:11766]	1.256	Yes
SMAD7	SMAD family member 7 [Source:HGNC Symbol;Acc:HGNC:6773]	1.162	Yes
FURIN	furin, paired basic amino acid cleaving enzyme [Source:HGNC Symbol;Acc:HGNC:8568]	1.146	Yes
SMURF1	SMAD specific E3 ubiquitin protein ligase 1 [Source:HGNC Symbol;Acc:HGNC:16807]	1.124	Yes
TJP1	tight junction protein 1 [Source:HGNC Symbol;Acc:HGNC:11827]	1.091	Yes
ID2	inhibitor of DNA binding 2 [Source:HGNC Symbol;Acc:HGNC:5361]	1.041	Yes
