# Supplementary material for: RNA-Seq Analysis Unraveling Novel Genes and Pathways Influencing Corneal Wound Healing
Source: Invest Ophthalmol Vis Sci. 2024 Sep 6;65(11):13. doi: 10.1167/iovs.65.11.13 (PMC11383191; doi:10.1167/iovs.65.11.13)
Supplement: Supplement 4 [file iovs-65-11-13_s004.xlsx]

## Sheet: Nodes and Edges 
Table S3: Details of nodes and edges of the integrated protein-protein interaction network
Nodes			Edges
ID	Protein		Interactions	Coexpression	Databases	Experiments	Neighborhood	Stringdb-score	Textmining
ENSP00000003084	CFTR		9606.ENSP00000242208 (pp) 9606.ENSP00000304408	0.101		0.067		0.585	0.546
ENSP00000027335	CDH17		9606.ENSP00000242208 (pp) 9606.ENSP00000260356	0.149		0.045		0.403	0.325
ENSP00000044462	PSMA4		9606.ENSP00000242208 (pp) 9606.ENSP00000327336	0.109				0.571	0.539
ENSP00000052754	DCN		9606.ENSP00000242208 (pp) 9606.ENSP00000359114	0.149		0.067		0.478	0.396
ENSP00000075120	SLC2A3		9606.ENSP00000044462 (pp) 9606.ENSP00000216911	0.085	0.4			0.438	0.06
ENSP00000157812	PSMC4		9606.ENSP00000044462 (pp) 9606.ENSP00000380070	0.263				0.408	0.231
ENSP00000160262	ICAM3		9606.ENSP00000044462 (pp) 9606.ENSP00000157812	0.717		0.993	0.057	0.999	0.644
ENSP00000166139	FSTL3		9606.ENSP00000044462 (pp) 9606.ENSP00000326737		0.4			0.4
ENSP00000196061	PLOD1		9606.ENSP00000242208 (pp) 9606.ENSP00000262158	0.05		0.095		0.579	0.55
ENSP00000215631	GADD45B		9606.ENSP00000242208 (pp) 9606.ENSP00000295633	0.074		0.405		0.504	0.173
ENSP00000216037	XBP1		9606.ENSP00000157812 (pp) 9606.ENSP00000355325	0.571		0.999	0.057	0.999	0.694
ENSP00000216442	ATP6V1D		9606.ENSP00000157812 (pp) 9606.ENSP00000380070	0.15		0.071		0.437	0.345
ENSP00000216911	AURKA		9606.ENSP00000242208 (pp) 9606.ENSP00000441765	0.072				0.543	0.528
ENSP00000218516	GLA		9606.ENSP00000242208 (pp) 9606.ENSP00000297268	0.124		0.067		0.599	0.549
ENSP00000218867	SGCG		9606.ENSP00000242208 (pp) 9606.ENSP00000365280					0.42	0.42
ENSP00000221130	GSR		9606.ENSP00000242208 (pp) 9606.ENSP00000355751	0.14		0.045		0.668	0.629
ENSP00000221891	APLP1		9606.ENSP00000157812 (pp) 9606.ENSP00000495360	0.107	0.28	0.07		0.432	0.164
ENSP00000221930	TGFB1		9606.ENSP00000157812 (pp) 9606.ENSP00000386541	0.886	0.72	0.999	0.044	0.999	0.866
ENSP00000222271	COMP		9606.ENSP00000157812 (pp) 9606.ENSP00000326737	0.061	0.4			0.432	0.074
ENSP00000222543	TFPI2		9606.ENSP00000157812 (pp) 9606.ENSP00000362413	0.116	0.397	0.079		0.601	0.283
ENSP00000223095	SERPINE1		9606.ENSP00000157812 (pp) 9606.ENSP00000248437	0.092		0.343		0.41	0.091
ENSP00000223369	YKT6		9606.ENSP00000157812 (pp) 9606.ENSP00000293362	0.137	0.36	0.234		0.756	0.492
ENSP00000224784	ACTA2		9606.ENSP00000157812 (pp) 9606.ENSP00000495530	0.131	0.337	0.071		0.441	0.08
ENSP00000225964	COL1A1		9606.ENSP00000157812 (pp) 9606.ENSP00000216911	0.095	0.4			0.473	0.109
ENSP00000229270	TPI1		9606.ENSP00000288840 (pp) 9606.ENSP00000346839	0.085		0.045		0.402	0.372
ENSP00000229922	CAP2		9606.ENSP00000288840 (pp) 9606.ENSP00000328181	0.042				0.576	0.576
ENSP00000231004	LOX		9606.ENSP00000288840 (pp) 9606.ENSP00000365280	0.195				0.619	0.547
ENSP00000231061	SPARC		9606.ENSP00000288840 (pp) 9606.ENSP00000356954	0.12				0.521	0.478
ENSP00000233813	IGFBP5		9606.ENSP00000288840 (pp) 9606.ENSP00000495360	0.074		0.071		0.451	0.413
ENSP00000234091	ID2		9606.ENSP00000288840 (pp) 9606.ENSP00000325527	0.086		0.053		0.454	0.42
ENSP00000234256	SLC1A4		9606.ENSP00000288840 (pp) 9606.ENSP00000363689	0.109				0.404	0.359
ENSP00000236040	P3H1		9606.ENSP00000288840 (pp) 9606.ENSP00000354621		0.9	0.891		0.999	0.996
ENSP00000242208	INHBA		9606.ENSP00000052754 (pp) 9606.ENSP00000223095	0.096				0.612	0.589
ENSP00000242776	DDX39A		9606.ENSP00000052754 (pp) 9606.ENSP00000383894	0.309		0.099		0.456	0.196
ENSP00000244763	SSR1		9606.ENSP00000052754 (pp) 9606.ENSP00000424571	0.305		0.099		0.603	0.418
ENSP00000248437	TUBA4A		9606.ENSP00000052754 (pp) 9606.ENSP00000495360	0.052		0.064		0.428	0.408
ENSP00000251413	TUBG1		9606.ENSP00000052754 (pp) 9606.ENSP00000360882	0.24		0.091		0.573	0.433
ENSP00000252599	COLGALT1		9606.ENSP00000052754 (pp) 9606.ENSP00000231004	0.183		0.099		0.616	0.521
ENSP00000253754	PDLIM4		9606.ENSP00000052754 (pp) 9606.ENSP00000364979	0.183		0.091		0.503	0.385
ENSP00000254958	JAG1		9606.ENSP00000052754 (pp) 9606.ENSP00000355751	0.303		0.099		0.72	0.591
ENSP00000256495	BHLHE40		9606.ENSP00000052754 (pp) 9606.ENSP00000265077	0.101	0.4	0.099		0.981	0.966
ENSP00000256646	NOTCH2		9606.ENSP00000052754 (pp) 9606.ENSP00000370542	0.047	0.5	0.086		0.935	0.87
ENSP00000257770	NT5E		9606.ENSP00000052754 (pp) 9606.ENSP00000295633	0.266				0.419	0.242
ENSP00000260356	THBS1		9606.ENSP00000052754 (pp) 9606.ENSP00000266085	0.349		0.045		0.65	0.482
ENSP00000261023	ITGAV		9606.ENSP00000052754 (pp) 9606.ENSP00000370473	0.157		0.119		0.402	0.26
ENSP00000261622	SLC7A5		9606.ENSP00000052754 (pp) 9606.ENSP00000379350	0.109		0.057		0.425	0.371
ENSP00000261921	LOXL1		9606.ENSP00000052754 (pp) 9606.ENSP00000369071	0.406		0.045		0.758	0.609
ENSP00000261978	LTBP2		9606.ENSP00000052754 (pp) 9606.ENSP00000261978	0.19		0.099		0.438	0.292
ENSP00000262158	SMAD7		9606.ENSP00000052754 (pp) 9606.ENSP00000352455	0.249				0.49	0.35
ENSP00000262613	SLC9A3R1		9606.ENSP00000052754 (pp) 9606.ENSP00000356954	0.196				0.939	0.928
ENSP00000262746	PRDX1		9606.ENSP00000052754 (pp) 9606.ENSP00000222271	0.191		0.099		0.83	0.786
ENSP00000263238	ACTR3		9606.ENSP00000052754 (pp) 9606.ENSP00000346839	0.181		0.292		0.996	0.995
ENSP00000263556	P4HA1		9606.ENSP00000052754 (pp) 9606.ENSP00000233813	0.217		0.119		0.439	0.253
ENSP00000264027	SC5D		9606.ENSP00000052754 (pp) 9606.ENSP00000325527	0.531		0.099		0.912	0.81
ENSP00000264144	LAMC2		9606.ENSP00000052754 (pp) 9606.ENSP00000376678	0.224				0.446	0.316
ENSP00000264904	USO1		9606.ENSP00000052754 (pp) 9606.ENSP00000221930		0.9	0.625		0.999	0.993
ENSP00000265077	VCAN		9606.ENSP00000052754 (pp) 9606.ENSP00000378517	0.044				0.768	0.767
ENSP00000265896	SQLE		9606.ENSP00000052754 (pp) 9606.ENSP00000269141					0.483	0.483
ENSP00000266085	TIMP3		9606.ENSP00000052754 (pp) 9606.ENSP00000166139	0.048		0.049		0.442	0.434
ENSP00000269141	CDH2		9606.ENSP00000052754 (pp) 9606.ENSP00000297268	0.77		0.091		0.93	0.695
ENSP00000272233	RHOB		9606.ENSP00000052754 (pp) 9606.ENSP00000327336	0.311	0.4			0.989	0.976
ENSP00000278840	FADS2		9606.ENSP00000052754 (pp) 9606.ENSP00000231061	0.734				0.905	0.659
ENSP00000279022	MYL9		9606.ENSP00000052754 (pp) 9606.ENSP00000353654	0.159		0.091		0.457	0.348
ENSP00000282903	PLOD2		9606.ENSP00000052754 (pp) 9606.ENSP00000224784	0.252		0.095		0.537	0.372
ENSP00000287936	HMGCR		9606.ENSP00000052754 (pp) 9606.ENSP00000351807	0.162		0.292		0.993	0.99
ENSP00000288840	SMAD6		9606.ENSP00000052754 (pp) 9606.ENSP00000304408	0.836		0.091		0.935	0.604
ENSP00000293362	PSME3		9606.ENSP00000052754 (pp) 9606.ENSP00000225964	0.479		0.091		0.923	0.851
ENSP00000293379	ITGA5		9606.ENSP00000052754 (pp) 9606.ENSP00000416330	0.183		0.045		0.794	0.758
ENSP00000295633	FSTL1		9606.ENSP00000052754 (pp) 9606.ENSP00000352798	0.056		0.05		0.631	0.622
ENSP00000296255	RPN1		9606.ENSP00000052754 (pp) 9606.ENSP00000305714	0.072		0.292		0.634	0.488
ENSP00000296591	EDIL3		9606.ENSP00000052754 (pp) 9606.ENSP00000261921	0.163		0.099		0.472	0.356
ENSP00000296861	TNFRSF21		9606.ENSP00000052754 (pp) 9606.ENSP00000260356	0.174		0.099		0.854	0.82
ENSP00000297268	COL1A2		9606.ENSP00000223369 (pp) 9606.ENSP00000261622	0.088				0.537	0.514
ENSP00000300026	PPIB		9606.ENSP00000223369 (pp) 9606.ENSP00000387286	0.103	0.5	0.071		0.808	0.594
ENSP00000303315	JUNB		9606.ENSP00000223369 (pp) 9606.ENSP00000264904	0.093	0.5	0.349		0.881	0.646
ENSP00000304408	COL3A1		9606.ENSP00000223369 (pp) 9606.ENSP00000332371	0.067	0.5			0.513
ENSP00000305714	BMP1		9606.ENSP00000052754 (pp) 9606.ENSP00000347041	0.359				0.938	0.891
ENSP00000322229	FADS1		9606.ENSP00000052754 (pp) 9606.ENSP00000380070			0.091		0.64	0.621
ENSP00000325527	FBN1		9606.ENSP00000052754 (pp) 9606.ENSP00000359114	0.139		0.091		0.424	0.324
ENSP00000326737	TNFRSF12A		9606.ENSP00000052754 (pp) 9606.ENSP00000234091	0.072				0.441	0.423
ENSP00000327336	BGN		9606.ENSP00000282903 (pp) 9606.ENSP00000373783	0.146		0.045		0.628	0.581
ENSP00000328181	NOG		9606.ENSP00000282903 (pp) 9606.ENSP00000305714	0.081				0.613	0.597
ENSP00000329797	CADM1		9606.ENSP00000282903 (pp) 9606.ENSP00000353654	0.133	0.5	0.071		0.691	0.325
ENSP00000330523	CTHRC1		9606.ENSP00000282903 (pp) 9606.ENSP00000346839	0.172				0.46	0.376
ENSP00000332371	COL7A1		9606.ENSP00000282903 (pp) 9606.ENSP00000332371	0.086	0.5	0.071		0.643	0.259
ENSP00000338343	SGCD		9606.ENSP00000282903 (pp) 9606.ENSP00000300026	0.081		0.137		0.636	0.578
ENSP00000339328	PLAUR		9606.ENSP00000282903 (pp) 9606.ENSP00000352798	0.07	0.5			0.594	0.198
ENSP00000342858	FERMT2		9606.ENSP00000282903 (pp) 9606.ENSP00000297268	0.119	0.5	0.071		0.817	0.607
ENSP00000345826	PMEPA1		9606.ENSP00000282903 (pp) 9606.ENSP00000360882	0.183	0.5	0.071		0.75	0.421
ENSP00000346508	PDGFA		9606.ENSP00000282903 (pp) 9606.ENSP00000359114	0.116	0.5	0.071		0.658	0.267
ENSP00000346839	FN1		9606.ENSP00000354677 (pp) 9606.ENSP00000359976				0.053	0.473	0.467
ENSP00000347041	FMOD		9606.ENSP00000354677 (pp) 9606.ENSP00000358719					0.445	0.446
ENSP00000347717	DHCR7		9606.ENSP00000282903 (pp) 9606.ENSP00000438248	0.173		0.248		0.473	0.221
ENSP00000348416	TJP1		9606.ENSP00000282903 (pp) 9606.ENSP00000380901	0.069	0.5	0.191		0.679	0.249
ENSP00000350012	ACSL3		9606.ENSP00000282903 (pp) 9606.ENSP00000304408	0.121	0.5	0.071		0.713	0.381
ENSP00000351022	TPM1		9606.ENSP00000282903 (pp) 9606.ENSP00000364979	0.188	0.5	0.071		0.819	0.577
ENSP00000351646	STIP1		9606.ENSP00000262613 (pp) 9606.ENSP00000495360	0.055		0.301		0.903	0.866
ENSP00000351807	ELN		9606.ENSP00000262613 (pp) 9606.ENSP00000379350	0.059				0.424	0.413
ENSP00000352455	MFAP5		9606.ENSP00000262613 (pp) 9606.ENSP00000346508					0.431	0.431
ENSP00000352798	COL18A1		9606.ENSP00000262613 (pp) 9606.ENSP00000348416	0.042				0.788	0.788
ENSP00000353654	COL4A2		9606.ENSP00000354677 (pp) 9606.ENSP00000380070	0.07		0.101		0.666	0.634
ENSP00000353741	ETF1		9606.ENSP00000354677 (pp) 9606.ENSP00000379042		0.7	0.23		0.845	0.384
ENSP00000354532	PNP		9606.ENSP00000262613 (pp) 9606.ENSP00000269141			0.324		0.68	0.546
ENSP00000354621	SMURF1		9606.ENSP00000353741 (pp) 9606.ENSP00000386541	0.371		0.264		0.529	0.065
ENSP00000354677	GPX7		9606.ENSP00000261921 (pp) 9606.ENSP00000373783	0.185	0.5			0.673	0.262
ENSP00000354826	CALD1		9606.ENSP00000261921 (pp) 9606.ENSP00000356954	0.143				0.417	0.348
ENSP00000355325	PSMB5		9606.ENSP00000261921 (pp) 9606.ENSP00000305714	0.086	0.4	0.045		0.727	0.541
ENSP00000355330	TGM2		9606.ENSP00000261921 (pp) 9606.ENSP00000282903	0.111		0.045		0.489	0.447
ENSP00000355751	THBS2		9606.ENSP00000261921 (pp) 9606.ENSP00000304408	0.316		0.091		0.605	0.417
ENSP00000355785	LEFTY2		9606.ENSP00000261921 (pp) 9606.ENSP00000347041	0.18		0.099		0.457	0.325
ENSP00000356954	CCN2		9606.ENSP00000261921 (pp) 9606.ENSP00000352455	0.187	0.4			0.756	0.54
ENSP00000357917	MLLT11		9606.ENSP00000261921 (pp) 9606.ENSP00000346839	0.179				0.527	0.448
ENSP00000358719	ME1		9606.ENSP00000261921 (pp) 9606.ENSP00000351807	0.16	0.4	0.095		0.962	0.928
ENSP00000359114	COL11A1		9606.ENSP00000261921 (pp) 9606.ENSP00000266085	0.2				0.479	0.377
ENSP00000359380	SCD		9606.ENSP00000261921 (pp) 9606.ENSP00000424571	0.181				0.515	0.432
ENSP00000359976	CTH		9606.ENSP00000261921 (pp) 9606.ENSP00000364979	0.208		0.091		0.464	0.316
ENSP00000360316	DHCR24		9606.ENSP00000261921 (pp) 9606.ENSP00000327336	0.52		0.099		0.727	0.42
ENSP00000360882	COL5A1		9606.ENSP00000261921 (pp) 9606.ENSP00000325527	0.525				0.888	0.776
ENSP00000362413	PGK1		9606.ENSP00000261921 (pp) 9606.ENSP00000355330	0.062		0.053		0.409	0.389
ENSP00000363081	DKK1		9606.ENSP00000261921 (pp) 9606.ENSP00000297268	0.38		0.091		0.638	0.411
ENSP00000363689	ID3		9606.ENSP00000003084 (pp) 9606.ENSP00000386541		0.4	0.106		0.46	0.075
ENSP00000363826	FZD8		9606.ENSP00000003084 (pp) 9606.ENSP00000351646			0.328		0.544	0.35
ENSP00000364979	COL4A1		9606.ENSP00000003084 (pp) 9606.ENSP00000496494	0.055		0.104		0.454	0.408
ENSP00000365280	ID1		9606.ENSP00000003084 (pp) 9606.ENSP00000495360	0.046		0.063		0.581	0.569
ENSP00000365773	PSAT1		9606.ENSP00000261921 (pp) 9606.ENSP00000360882	0.303		0.091		0.584	0.396
ENSP00000366307	THBD		9606.ENSP00000261921 (pp) 9606.ENSP00000355751	0.281				0.437	0.249
ENSP00000367220	ACTR2		9606.ENSP00000261921 (pp) 9606.ENSP00000261978	0.201				0.852	0.823
ENSP00000369038	EEF1E1		9606.ENSP00000261921 (pp) 9606.ENSP00000369071	0.199		0.046		0.512	0.413
ENSP00000369071	POSTN		9606.ENSP00000003084 (pp) 9606.ENSP00000293362		0.4			0.401	0.043
ENSP00000370473	IGFBP3		9606.ENSP00000003084 (pp) 9606.ENSP00000355325		0.4	0.061		0.433	0.075
ENSP00000370542	SDC1		9606.ENSP00000003084 (pp) 9606.ENSP00000157812		0.4	0.168		0.479
ENSP00000370748	IDI1		9606.ENSP00000003084 (pp) 9606.ENSP00000380948	0.059				0.455	0.445
ENSP00000370750	RDH11		9606.ENSP00000003084 (pp) 9606.ENSP00000380070			0.06		0.455	0.445
ENSP00000371532	VLDLR		9606.ENSP00000003084 (pp) 9606.ENSP00000348416		0.9	0.091		0.964	0.641
ENSP00000373783	LOXL2		9606.ENSP00000003084 (pp) 9606.ENSP00000044462		0.4	0.061		0.412
ENSP00000376330	WIPF1		9606.ENSP00000003084 (pp) 9606.ENSP00000438248			0.431		0.537	0.22
ENSP00000376678	TAGLN		9606.ENSP00000269141 (pp) 9606.ENSP00000356954	0.118				0.524	0.483
ENSP00000377033	ATP5MC1		9606.ENSP00000269141 (pp) 9606.ENSP00000373783	0.138		0.066		0.416	0.334
ENSP00000377617	MTHFD2		9606.ENSP00000269141 (pp) 9606.ENSP00000272233	0.043		0.204		0.428	0.31
ENSP00000377845	ASNS		9606.ENSP00000269141 (pp) 9606.ENSP00000330523	0.061				0.483	0.473
ENSP00000378517	SPP1		9606.ENSP00000269141 (pp) 9606.ENSP00000346839	0.121		0.048		0.86	0.846
ENSP00000378854	PSPH		9606.ENSP00000003084 (pp) 9606.ENSP00000262613	0.067	0.9	0.886		0.999	0.996
ENSP00000379042	ERO1A		9606.ENSP00000269141 (pp) 9606.ENSP00000293379	0.074				0.712	0.702
ENSP00000379350	ITGB1		9606.ENSP00000269141 (pp) 9606.ENSP00000380070	0.059		0.071		0.808	0.799
ENSP00000380070	GAPDH		9606.ENSP00000269141 (pp) 9606.ENSP00000379350	0.044		0.062		0.818	0.813
ENSP00000380901	COL8A2		9606.ENSP00000269141 (pp) 9606.ENSP00000363826	0.116		0.049		0.466	0.416
ENSP00000380948	ITGB2		9606.ENSP00000269141 (pp) 9606.ENSP00000329797	0.092		0.045		0.63	0.608
ENSP00000383894	MATN3		9606.ENSP00000269141 (pp) 9606.ENSP00000497759	0.098				0.607	0.583
ENSP00000386541	PSMD14		9606.ENSP00000269141 (pp) 9606.ENSP00000378517	0.062				0.653	0.646
ENSP00000387286	RAB1A		9606.ENSP00000269141 (pp) 9606.ENSP00000495360	0.061	0.72	0.943		0.999	0.999
ENSP00000398736	CCN1		9606.ENSP00000269141 (pp) 9606.ENSP00000363081	0.103				0.465	0.429
ENSP00000402060	PVR		9606.ENSP00000269141 (pp) 9606.ENSP00000495530	0.081				0.456	0.433
ENSP00000405573	GPI		9606.ENSP00000160262 (pp) 9606.ENSP00000366307	0.044		0.107		0.41	0.365
ENSP00000410339	TOMM40		9606.ENSP00000160262 (pp) 9606.ENSP00000380948	0.192	0.9	0.071		0.999	0.992
ENSP00000413707	LRRC15		9606.ENSP00000379350 (pp) 9606.ENSP00000380070	0.049				0.77	0.769
ENSP00000415786	SERPINE2		9606.ENSP00000379350 (pp) 9606.ENSP00000495360	0.139				0.673	0.636
ENSP00000416330	TGFBI		9606.ENSP00000269141 (pp) 9606.ENSP00000348416	0.086		0.058		0.909	0.903
ENSP00000417052	EBP		9606.ENSP00000269141 (pp) 9606.ENSP00000369071	0.147				0.508	0.447
ENSP00000419425	PPIA		9606.ENSP00000160262 (pp) 9606.ENSP00000379350	0.069		0.071		0.589	0.563
ENSP00000420076	SERP1		9606.ENSP00000160262 (pp) 9606.ENSP00000293379	0.118		0.067		0.514	0.457
ENSP00000424571	FBN2		9606.ENSP00000293379 (pp) 9606.ENSP00000355330	0.098		0.364		0.49	0.183
ENSP00000437402	ENO2		9606.ENSP00000293379 (pp) 9606.ENSP00000325527	0.121	0.5	0.054		0.775	0.524
ENSP00000438248	CALU		9606.ENSP00000293379 (pp) 9606.ENSP00000416330	0.184				0.587	0.515
ENSP00000441434	NNMT		9606.ENSP00000293379 (pp) 9606.ENSP00000339328	0.274				0.506	0.348
ENSP00000441765	PTHLH		9606.ENSP00000379350 (pp) 9606.ENSP00000413707	0.087		0.057		0.456	0.42
ENSP00000443459	BCAT1		9606.ENSP00000379350 (pp) 9606.ENSP00000424571	0.092	0.5	0.069		0.597	0.16
ENSP00000444408	SLC1A5		9606.ENSP00000441765 (pp) 9606.ENSP00000495360	0.042				0.493	0.493
ENSP00000445175	LDHA		9606.ENSP00000379350 (pp) 9606.ENSP00000380948	0.067	0.9			0.985	0.848
ENSP00000466259	ACLY		9606.ENSP00000293379 (pp) 9606.ENSP00000360882	0.199				0.53	0.438
ENSP00000481625	SLC6A6		9606.ENSP00000293379 (pp) 9606.ENSP00000379350	0.129	0.9	0.989		0.999	0.999
ENSP00000483552	FURIN		9606.ENSP00000293379 (pp) 9606.ENSP00000380070	0.072				0.515	0.499
ENSP00000494125	TPM4		9606.ENSP00000293379 (pp) 9606.ENSP00000304408	0.074				0.411	0.39
ENSP00000495360	CTNNB1		9606.ENSP00000293379 (pp) 9606.ENSP00000355751	0.109	0.65	0.054		0.781	0.348
ENSP00000495530	ENO1		9606.ENSP00000293379 (pp) 9606.ENSP00000495360	0.093		0.07		0.454	0.405
ENSP00000496166	ALDOA		9606.ENSP00000293379 (pp) 9606.ENSP00000364979	0.183	0.65			0.882	0.623
ENSP00000496494	TPM2		9606.ENSP00000293379 (pp) 9606.ENSP00000424571	0.117	0.5	0.054		0.587	0.129
ENSP00000497759	FOXC2		9606.ENSP00000293379 (pp) 9606.ENSP00000378517	0.086	0.65			0.868	0.621
			9606.ENSP00000293379 (pp) 9606.ENSP00000356954	0.109		0.226		0.604	0.472
			9606.ENSP00000293379 (pp) 9606.ENSP00000380948	0.126	0.9	0.135		0.993	0.922
			9606.ENSP00000293379 (pp) 9606.ENSP00000297268	0.083	0.65			0.869	0.627
			9606.ENSP00000293379 (pp) 9606.ENSP00000373783	0.153		0.045		0.496	0.428
			9606.ENSP00000293379 (pp) 9606.ENSP00000353654	0.127	0.65			0.803	0.409
			9606.ENSP00000293379 (pp) 9606.ENSP00000352798	0.109	0.5	0.486		0.825	0.328
			9606.ENSP00000293379 (pp) 9606.ENSP00000346839	0.11	0.9	0.986		0.999	0.998
			9606.ENSP00000263556 (pp) 9606.ENSP00000438248	0.147		0.248		0.408	0.152
			9606.ENSP00000363689 (pp) 9606.ENSP00000365280	0.403	0.75	0.091		0.871	0.167
			9606.ENSP00000263556 (pp) 9606.ENSP00000437402	0.082		0.252		0.439	0.25
			9606.ENSP00000263556 (pp) 9606.ENSP00000445175	0.185				0.554	0.475
			9606.ENSP00000386541 (pp) 9606.ENSP00000387286	0.189		0.094		0.433	0.291
			9606.ENSP00000386541 (pp) 9606.ENSP00000437402	0.086		0.118		0.413	0.331
			9606.ENSP00000253754 (pp) 9606.ENSP00000380070	0.042				0.421	0.421
			9606.ENSP00000386541 (pp) 9606.ENSP00000495530	0.286		0.228		0.455	0.092
			9606.ENSP00000263556 (pp) 9606.ENSP00000496166	0.059				0.604	0.597
			9606.ENSP00000263556 (pp) 9606.ENSP00000359114	0.047	0.4			0.511	0.214
			9606.ENSP00000263556 (pp) 9606.ENSP00000300026	0.081				0.498	0.476
			9606.ENSP00000263556 (pp) 9606.ENSP00000364979	0.059	0.4			0.581	0.319
			9606.ENSP00000263556 (pp) 9606.ENSP00000360882	0.072	0.4			0.613	0.362
			9606.ENSP00000263556 (pp) 9606.ENSP00000304408	0.048	0.4			0.595	0.349
			9606.ENSP00000263556 (pp) 9606.ENSP00000362413	0.185		0.095		0.531	0.416
			9606.ENSP00000263556 (pp) 9606.ENSP00000495530	0.078		0.252		0.574	0.433
			9606.ENSP00000263556 (pp) 9606.ENSP00000379042	0.252		0.099		0.595	0.449
			9606.ENSP00000263556 (pp) 9606.ENSP00000352798		0.4	0.131		0.592	0.282
			9606.ENSP00000263556 (pp) 9606.ENSP00000373783	0.126		0.1		0.542	0.465
			9606.ENSP00000263556 (pp) 9606.ENSP00000332371	0.047	0.4			0.481	0.166
			9606.ENSP00000263556 (pp) 9606.ENSP00000380901	0.047	0.4			0.447	0.112
			9606.ENSP00000263556 (pp) 9606.ENSP00000380070	0.074				0.527	0.511
			9606.ENSP00000263556 (pp) 9606.ENSP00000282903	0.201				0.853	0.824
			9606.ENSP00000263556 (pp) 9606.ENSP00000297268	0.06	0.4			0.691	0.496
			9606.ENSP00000354826 (pp) 9606.ENSP00000376678	0.28				0.794	0.727
			9606.ENSP00000354826 (pp) 9606.ENSP00000494125	0.194	0.5			0.688	0.29
			9606.ENSP00000354826 (pp) 9606.ENSP00000437402	0.042		0.063		0.428	0.414
			9606.ENSP00000354826 (pp) 9606.ENSP00000364979	0.354		0.107		0.468	0.152
			9606.ENSP00000263556 (pp) 9606.ENSP00000353654	0.064	0.4	0.164		0.594	0.237
			9606.ENSP00000263556 (pp) 9606.ENSP00000346839	0.139				0.501	0.445
			9606.ENSP00000354826 (pp) 9606.ENSP00000356954	0.301				0.418	0.202
			9606.ENSP00000369038 (pp) 9606.ENSP00000386541	0.364		0.096		0.419	0.071
			9606.ENSP00000332371 (pp) 9606.ENSP00000359114	0.06	0.4	0.071		0.526	0.203
			9606.ENSP00000332371 (pp) 9606.ENSP00000346839	0.115		0.515		0.662	0.279
			9606.ENSP00000332371 (pp) 9606.ENSP00000352798	0.127	0.4			0.601	0.299
			9606.ENSP00000332371 (pp) 9606.ENSP00000353654	0.184	0.4	0.225		0.646	0.178
			9606.ENSP00000332371 (pp) 9606.ENSP00000360882	0.157	0.4	0.071		0.607	0.263
			9606.ENSP00000354826 (pp) 9606.ENSP00000496494	0.194	0.5			0.747	0.423
			9606.ENSP00000332371 (pp) 9606.ENSP00000380901	0.074	0.4			0.518	0.204
			9606.ENSP00000332371 (pp) 9606.ENSP00000364979	0.109	0.4	0.292		0.721	0.352
			9606.ENSP00000236040 (pp) 9606.ENSP00000352798	0.121	0.5			0.613	0.192
			9606.ENSP00000236040 (pp) 9606.ENSP00000252599	0.212				0.519	0.415
			9606.ENSP00000236040 (pp) 9606.ENSP00000304408	0.097	0.5			0.66	0.309
			9606.ENSP00000236040 (pp) 9606.ENSP00000305714	0.108				0.699	0.677
			9606.ENSP00000236040 (pp) 9606.ENSP00000327336	0.09				0.53	0.506
			9606.ENSP00000236040 (pp) 9606.ENSP00000353654	0.088	0.5			0.708	0.413
			9606.ENSP00000236040 (pp) 9606.ENSP00000282903	0.101				0.744	0.728
			9606.ENSP00000236040 (pp) 9606.ENSP00000346839	0.081				0.484	0.462
			9606.ENSP00000236040 (pp) 9606.ENSP00000300026	0.115	0.8	0.091		0.999	0.999
			9606.ENSP00000236040 (pp) 9606.ENSP00000380901	0.072	0.5	0.235		0.652	0.137
			9606.ENSP00000236040 (pp) 9606.ENSP00000438248	0.253		0.248		0.508	0.194
			9606.ENSP00000236040 (pp) 9606.ENSP00000263556	0.077				0.774	0.766
			9606.ENSP00000236040 (pp) 9606.ENSP00000297268	0.083	0.5			0.945	0.89
			9606.ENSP00000236040 (pp) 9606.ENSP00000332371	0.074	0.5			0.535	0.077
			9606.ENSP00000236040 (pp) 9606.ENSP00000364979	0.104	0.5			0.67	0.324
			9606.ENSP00000236040 (pp) 9606.ENSP00000359114	0.083	0.5			0.595	0.188
			9606.ENSP00000339328 (pp) 9606.ENSP00000346839	0.074				0.697	0.686
			9606.ENSP00000339328 (pp) 9606.ENSP00000379350	0.075				0.574	0.559
			9606.ENSP00000339328 (pp) 9606.ENSP00000380948	0.121		0.292		0.873	0.814
			9606.ENSP00000339328 (pp) 9606.ENSP00000378517	0.124				0.421	0.367
			9606.ENSP00000339328 (pp) 9606.ENSP00000366307	0.162	0.54			0.716	0.323
			9606.ENSP00000236040 (pp) 9606.ENSP00000360882	0.235	0.5			0.796	0.51
			9606.ENSP00000339328 (pp) 9606.ENSP00000370473	0.049				0.547	0.544
			9606.ENSP00000339328 (pp) 9606.ENSP00000495360	0.089				0.447	0.418
			9606.ENSP00000262746 (pp) 9606.ENSP00000269141	0.064		0.053		0.435	0.415
			9606.ENSP00000262746 (pp) 9606.ENSP00000355325	0.432				0.54	0.224
			9606.ENSP00000262746 (pp) 9606.ENSP00000362413	0.237				0.548	0.433
			9606.ENSP00000262746 (pp) 9606.ENSP00000495530	0.416			0.054	0.724	0.541
			9606.ENSP00000339328 (pp) 9606.ENSP00000415786	0.088	0.4			0.735	0.556
			9606.ENSP00000339328 (pp) 9606.ENSP00000373783	0.062		0.305		0.464	0.245
			9606.ENSP00000262746 (pp) 9606.ENSP00000380070	0.257		0.258		0.812	0.687
			9606.ENSP00000339328 (pp) 9606.ENSP00000380070	0.067				0.809	0.804
			9606.ENSP00000359114 (pp) 9606.ENSP00000383894	0.201		0.099		0.658	0.564
			9606.ENSP00000262746 (pp) 9606.ENSP00000437402	0.255			0.054	0.427	0.254
			9606.ENSP00000359114 (pp) 9606.ENSP00000369071	0.329		0.076		0.648	0.479
			9606.ENSP00000359114 (pp) 9606.ENSP00000360882	0.217	0.72			0.877	0.479
			9606.ENSP00000262746 (pp) 9606.ENSP00000445175	0.193		0.085	0.044	0.518	0.399
			9606.ENSP00000262746 (pp) 9606.ENSP00000354677	0.075		0.132		0.792	0.763
			9606.ENSP00000262746 (pp) 9606.ENSP00000496166	0.119		0.068		0.449	0.383
			9606.ENSP00000262746 (pp) 9606.ENSP00000419425	0.229		0.071		0.688	0.6
			9606.ENSP00000445175 (pp) 9606.ENSP00000496166	0.281	0.8	0.205		0.973	0.798
			9606.ENSP00000359114 (pp) 9606.ENSP00000413707	0.258		0.091		0.525	0.353
			9606.ENSP00000445175 (pp) 9606.ENSP00000495360	0.074		0.051		0.513	0.491
			9606.ENSP00000445175 (pp) 9606.ENSP00000466259	0.327	0.275	0.071	0.058	0.814	0.632
			9606.ENSP00000359114 (pp) 9606.ENSP00000364979	0.127	0.4	0.071		0.742	0.487
			9606.ENSP00000359114 (pp) 9606.ENSP00000424571	0.116		0.099		0.481	0.402
			9606.ENSP00000359114 (pp) 9606.ENSP00000378517	0.105				0.549	0.517
			9606.ENSP00000359114 (pp) 9606.ENSP00000380901	0.181	0.4			0.584	0.17
			9606.ENSP00000443459 (pp) 9606.ENSP00000466259	0.049				0.43	0.426
			9606.ENSP00000377845 (pp) 9606.ENSP00000378854	0.185			0.055	0.708	0.652
			9606.ENSP00000443459 (pp) 9606.ENSP00000445175	0.094	0.8	0.162	0.057	0.903	0.43
			9606.ENSP00000443459 (pp) 9606.ENSP00000495360	0.047	0.301		0.057	0.405	0.165
			9606.ENSP00000377845 (pp) 9606.ENSP00000443459	0.158				0.556	0.495
			9606.ENSP00000445175 (pp) 9606.ENSP00000495530	0.547		0.211	0.057	0.924	0.801
			9606.ENSP00000377845 (pp) 9606.ENSP00000380070	0.065			0.077	0.427	0.39
			9606.ENSP00000377845 (pp) 9606.ENSP00000444408	0.075				0.557	0.541
			9606.ENSP00000221130 (pp) 9606.ENSP00000359976	0.065				0.517	0.505
			9606.ENSP00000296255 (pp) 9606.ENSP00000379042	0.072		0.46		0.54	0.157
			9606.ENSP00000221130 (pp) 9606.ENSP00000377617	0.049	0.385		0.083	0.575	0.301
			9606.ENSP00000221130 (pp) 9606.ENSP00000443459	0.056	0.385			0.519	0.239
			9606.ENSP00000466259 (pp) 9606.ENSP00000495360	0.053		0.161		0.408	0.316
			9606.ENSP00000466259 (pp) 9606.ENSP00000495530	0.195				0.577	0.497
			9606.ENSP00000296255 (pp) 9606.ENSP00000300026	0.464		0.187		0.607	0.172
			9606.ENSP00000466259 (pp) 9606.ENSP00000496166	0.078				0.446	0.425
			9606.ENSP00000221130 (pp) 9606.ENSP00000437402	0.189		0.184	0.058	0.48	0.265
			9606.ENSP00000221130 (pp) 9606.ENSP00000380070	0.131			0.051	0.682	0.646
			9606.ENSP00000221130 (pp) 9606.ENSP00000348416	0.042				0.445	0.445
			9606.ENSP00000221130 (pp) 9606.ENSP00000362413	0.149		0.058		0.415	0.329
			9606.ENSP00000221130 (pp) 9606.ENSP00000229270	0.095				0.516	0.487
			9606.ENSP00000221130 (pp) 9606.ENSP00000262746	0.092	0.168	0.091		0.703	0.619
			9606.ENSP00000221130 (pp) 9606.ENSP00000466259	0.265	0.312	0.045	0.07	0.633	0.309
			9606.ENSP00000221130 (pp) 9606.ENSP00000495530	0.21		0.066	0.058	0.438	0.288
			9606.ENSP00000355751 (pp) 9606.ENSP00000416330	0.15		0.046		0.433	0.357
			9606.ENSP00000355751 (pp) 9606.ENSP00000370473	0.174				0.442	0.353
			9606.ENSP00000355751 (pp) 9606.ENSP00000378517	0.149	0.4			0.726	0.508
			9606.ENSP00000355751 (pp) 9606.ENSP00000413707	0.216		0.099		0.46	0.298
			9606.ENSP00000221130 (pp) 9606.ENSP00000358719	0.205			0.06	0.608	0.519
			9606.ENSP00000221130 (pp) 9606.ENSP00000354677	0.06	0.928	0.056	0.052	0.997	0.968
			9606.ENSP00000221130 (pp) 9606.ENSP00000405573	0.234			0.104	0.579	0.436
			9606.ENSP00000221130 (pp) 9606.ENSP00000445175	0.147	0.115	0.152	0.057	0.539	0.354
			9606.ENSP00000355751 (pp) 9606.ENSP00000364979	0.222	0.4	0.099		0.715	0.404
			9606.ENSP00000355751 (pp) 9606.ENSP00000356954	0.231		0.045		0.551	0.439
			9606.ENSP00000221891 (pp) 9606.ENSP00000296861			0.317		0.665	0.53
			9606.ENSP00000355751 (pp) 9606.ENSP00000369071	0.355		0.046		0.828	0.744
			9606.ENSP00000355751 (pp) 9606.ENSP00000379350	0.087	0.9	0.069		0.928	0.261
			9606.ENSP00000355751 (pp) 9606.ENSP00000370542	0.064	0.9	0.07		0.921	0.202
			9606.ENSP00000355751 (pp) 9606.ENSP00000359114	0.27		0.099		0.898	0.859
			9606.ENSP00000355751 (pp) 9606.ENSP00000360882	0.381		0.099		0.742	0.575
			9606.ENSP00000252599 (pp) 9606.ENSP00000359114	0.056	0.5			0.541	0.107
			9606.ENSP00000495530 (pp) 9606.ENSP00000496166	0.453	0.82	0.215		0.988	0.87
			9606.ENSP00000252599 (pp) 9606.ENSP00000360882	0.086	0.5			0.776	0.551
			9606.ENSP00000252599 (pp) 9606.ENSP00000438248	0.155		0.248		0.429	0.174
			9606.ENSP00000419425 (pp) 9606.ENSP00000496166	0.191				0.593	0.518
			9606.ENSP00000419425 (pp) 9606.ENSP00000445175	0.158		0.226		0.501	0.297
			9606.ENSP00000419425 (pp) 9606.ENSP00000495530	0.343		0.48		0.87	0.653
			9606.ENSP00000419425 (pp) 9606.ENSP00000495360	0.082		0.292		0.466	0.246
			9606.ENSP00000252599 (pp) 9606.ENSP00000282903	0.056	0.9	0.24		0.945	0.334
			9606.ENSP00000252599 (pp) 9606.ENSP00000352798	0.045	0.5			0.548	0.13
			9606.ENSP00000252599 (pp) 9606.ENSP00000380901	0.072	0.5			0.527	0.063
			9606.ENSP00000252599 (pp) 9606.ENSP00000304408	0.044	0.5			0.646	0.32
			9606.ENSP00000252599 (pp) 9606.ENSP00000353654	0.062	0.5			0.682	0.377
			9606.ENSP00000252599 (pp) 9606.ENSP00000364979	0.063	0.5			0.677	0.367
			9606.ENSP00000252599 (pp) 9606.ENSP00000332371	0.049	0.5			0.525	0.083
			9606.ENSP00000252599 (pp) 9606.ENSP00000297268	0.045	0.5			0.757	0.533
			9606.ENSP00000266085 (pp) 9606.ENSP00000327336	0.225		0.045		0.571	0.467
			9606.ENSP00000266085 (pp) 9606.ENSP00000353654	0.228				0.496	0.374
			9606.ENSP00000266085 (pp) 9606.ENSP00000351022	0.15				0.484	0.419
			9606.ENSP00000266085 (pp) 9606.ENSP00000351807	0.074				0.56	0.545
			9606.ENSP00000266085 (pp) 9606.ENSP00000352798	0.084				0.4	0.372
			9606.ENSP00000266085 (pp) 9606.ENSP00000371532	0.058				0.43	0.42
			9606.ENSP00000266085 (pp) 9606.ENSP00000376678	0.217				0.565	0.468
			9606.ENSP00000266085 (pp) 9606.ENSP00000330523	0.126				0.477	0.427
			9606.ENSP00000266085 (pp) 9606.ENSP00000356954	0.278				0.735	0.649
			9606.ENSP00000266085 (pp) 9606.ENSP00000380948	0.044				0.472	0.471
			9606.ENSP00000266085 (pp) 9606.ENSP00000483552	0.074				0.403	0.382
			9606.ENSP00000266085 (pp) 9606.ENSP00000346839	0.333		0.16		0.751	0.592
			9606.ENSP00000266085 (pp) 9606.ENSP00000369071	0.183				0.639	0.576
			9606.ENSP00000266085 (pp) 9606.ENSP00000370473	0.179				0.461	0.37
			9606.ENSP00000266085 (pp) 9606.ENSP00000297268	0.262				0.662	0.561
			9606.ENSP00000266085 (pp) 9606.ENSP00000360882	0.197				0.478	0.377
			9606.ENSP00000266085 (pp) 9606.ENSP00000380070					0.475	0.475
			9606.ENSP00000266085 (pp) 9606.ENSP00000355751	0.229				0.538	0.426
			9606.ENSP00000348416 (pp) 9606.ENSP00000380070	0.044				0.697	0.697
			9606.ENSP00000266085 (pp) 9606.ENSP00000325527	0.192				0.61	0.538
			9606.ENSP00000266085 (pp) 9606.ENSP00000359114	0.086				0.405	0.376
			9606.ENSP00000266085 (pp) 9606.ENSP00000304408	0.255				0.603	0.489
			9606.ENSP00000266085 (pp) 9606.ENSP00000495360	0.043				0.445	0.444
			9606.ENSP00000266085 (pp) 9606.ENSP00000364979	0.223				0.494	0.376
			9606.ENSP00000231061 (pp) 9606.ENSP00000379350	0.068				0.647	0.637
			9606.ENSP00000231061 (pp) 9606.ENSP00000328181					0.483	0.483
			9606.ENSP00000231061 (pp) 9606.ENSP00000265077	0.138		0.07		0.469	0.391
			9606.ENSP00000231061 (pp) 9606.ENSP00000398736	0.121				0.783	0.764
			9606.ENSP00000348416 (pp) 9606.ENSP00000379350	0.067				0.413	0.397
			9606.ENSP00000348416 (pp) 9606.ENSP00000356954	0.142				0.424	0.357
			9606.ENSP00000231061 (pp) 9606.ENSP00000233813	0.144				0.623	0.578
			9606.ENSP00000348416 (pp) 9606.ENSP00000495360	0.059		0.2		0.995	0.994
			9606.ENSP00000231061 (pp) 9606.ENSP00000354826	0.38				0.485	0.205
			9606.ENSP00000231061 (pp) 9606.ENSP00000495360	0.138				0.527	0.475
			9606.ENSP00000231061 (pp) 9606.ENSP00000260356	0.109		0.07		0.847	0.831
			9606.ENSP00000231061 (pp) 9606.ENSP00000380070	0.065				0.494	0.482
			9606.ENSP00000231061 (pp) 9606.ENSP00000295633	0.507				0.779	0.571
			9606.ENSP00000231061 (pp) 9606.ENSP00000266085	0.348				0.575	0.375
			9606.ENSP00000231061 (pp) 9606.ENSP00000347041	0.427				0.646	0.409
			9606.ENSP00000231061 (pp) 9606.ENSP00000325527	0.326		0.07		0.591	0.4
			9606.ENSP00000231061 (pp) 9606.ENSP00000304408	0.553		0.635		0.911	0.5
			9606.ENSP00000231061 (pp) 9606.ENSP00000364979	0.324		0.07		0.617	0.44
			9606.ENSP00000231061 (pp) 9606.ENSP00000416330	0.201		0.292		0.609	0.366
			9606.ENSP00000231061 (pp) 9606.ENSP00000351807	0.121				0.547	0.506
			9606.ENSP00000231061 (pp) 9606.ENSP00000369071	0.292				0.797	0.725
			9606.ENSP00000231061 (pp) 9606.ENSP00000359114	0.221		0.313		0.583	0.285
			9606.ENSP00000231061 (pp) 9606.ENSP00000355751	0.268		0.07		0.735	0.643
			9606.ENSP00000231061 (pp) 9606.ENSP00000360882	0.323		0.313		0.675	0.359
			9606.ENSP00000231061 (pp) 9606.ENSP00000346839	0.356				0.969	0.954
			9606.ENSP00000231061 (pp) 9606.ENSP00000356954	0.206				0.764	0.715
			9606.ENSP00000231061 (pp) 9606.ENSP00000282903	0.28				0.43	0.242
			9606.ENSP00000231061 (pp) 9606.ENSP00000352798	0.182		0.292		0.757	0.616
			9606.ENSP00000231061 (pp) 9606.ENSP00000305714	0.063				0.424	0.411
			9606.ENSP00000231061 (pp) 9606.ENSP00000257770	0.07				0.404	0.386
			9606.ENSP00000231061 (pp) 9606.ENSP00000376678	0.219				0.445	0.32
			9606.ENSP00000231061 (pp) 9606.ENSP00000327336	0.333				0.724	0.603
			9606.ENSP00000231061 (pp) 9606.ENSP00000269141	0.099				0.41	0.373
			9606.ENSP00000231061 (pp) 9606.ENSP00000353654	0.308		0.07		0.579	0.398
			9606.ENSP00000257770 (pp) 9606.ENSP00000293379	0.12				0.546	0.506
			9606.ENSP00000257770 (pp) 9606.ENSP00000346839	0.139				0.737	0.708
			9606.ENSP00000231061 (pp) 9606.ENSP00000279022	0.34				0.453	0.205
			9606.ENSP00000231061 (pp) 9606.ENSP00000261921	0.435		0.07		0.542	0.2
			9606.ENSP00000231061 (pp) 9606.ENSP00000297268	0.85		0.07		0.959	0.733
			9606.ENSP00000231061 (pp) 9606.ENSP00000378517	0.097				0.984	0.984
			9606.ENSP00000257770 (pp) 9606.ENSP00000495360	0.103		0.13	0.049	0.557	0.474
			9606.ENSP00000257770 (pp) 9606.ENSP00000354532	0.1	0.978		0.098	0.99	0.519
			9606.ENSP00000257770 (pp) 9606.ENSP00000363081	0.202				0.412	0.294
			9606.ENSP00000257770 (pp) 9606.ENSP00000370542	0.084				0.43	0.403
			9606.ENSP00000257770 (pp) 9606.ENSP00000380070	0.073			0.053	0.635	0.619
			9606.ENSP00000257770 (pp) 9606.ENSP00000378517	0.095				0.623	0.601
			9606.ENSP00000257770 (pp) 9606.ENSP00000379350	0.097				0.895	0.889
			9606.ENSP00000257770 (pp) 9606.ENSP00000269141	0.135		0.045		0.432	0.369
			9606.ENSP00000377617 (pp) 9606.ENSP00000445175	0.159			0.061	0.483	0.398
			9606.ENSP00000377617 (pp) 9606.ENSP00000377845	0.301				0.717	0.612
			9606.ENSP00000377617 (pp) 9606.ENSP00000466259	0.06			0.102	0.468	0.421
			9606.ENSP00000377617 (pp) 9606.ENSP00000405573	0.057			0.105	0.429	0.379
			9606.ENSP00000218516 (pp) 9606.ENSP00000229270	0.049				0.433	0.429
			9606.ENSP00000257770 (pp) 9606.ENSP00000261023	0.092				0.48	0.452
			9606.ENSP00000377617 (pp) 9606.ENSP00000378854	0.16				0.695	0.652
			9606.ENSP00000218516 (pp) 9606.ENSP00000362413	0.115				0.608	0.576
			9606.ENSP00000262158 (pp) 9606.ENSP00000441765					0.539	0.539
			9606.ENSP00000262158 (pp) 9606.ENSP00000328181	0.043				0.437	0.437
			9606.ENSP00000262158 (pp) 9606.ENSP00000345826	0.084		0.096		0.459	0.4
			9606.ENSP00000262158 (pp) 9606.ENSP00000355330	0.067				0.43	0.415
			9606.ENSP00000377617 (pp) 9606.ENSP00000443459	0.138			0.057	0.463	0.392
			9606.ENSP00000377617 (pp) 9606.ENSP00000444408	0.151			0.054	0.448	0.368
			9606.ENSP00000262158 (pp) 9606.ENSP00000288840	0.067	0.9	0.51		0.984	0.701
			9606.ENSP00000377617 (pp) 9606.ENSP00000380070	0.067			0.046	0.423	0.404
			9606.ENSP00000262158 (pp) 9606.ENSP00000346839	0.044		0.045		0.588	0.585
			9606.ENSP00000262158 (pp) 9606.ENSP00000354621	0.048	0.9	0.994		0.999	0.996
			9606.ENSP00000262158 (pp) 9606.ENSP00000297268	0.042		0.053		0.488	0.481
			9606.ENSP00000262158 (pp) 9606.ENSP00000356954	0.13				0.766	0.743
			9606.ENSP00000262158 (pp) 9606.ENSP00000380070					0.571	0.571
			9606.ENSP00000262158 (pp) 9606.ENSP00000495360	0.085		0.525		0.946	0.887
			9606.ENSP00000262158 (pp) 9606.ENSP00000364979	0.047		0.049		0.468	0.46
			9606.ENSP00000262158 (pp) 9606.ENSP00000419425	0.055				0.42	0.412
			9606.ENSP00000244763 (pp) 9606.ENSP00000438248	0.26				0.41	0.236
			9606.ENSP00000244763 (pp) 9606.ENSP00000296255	0.274	0.5	0.893		0.981	0.572
			9606.ENSP00000351022 (pp) 9606.ENSP00000495530	0.109		0.071		0.588	0.543
			9606.ENSP00000351022 (pp) 9606.ENSP00000496494	0.18	0.72	0.808		0.993	0.862
			9606.ENSP00000262158 (pp) 9606.ENSP00000269141	0.042		0.045		0.457	0.454
			9606.ENSP00000262158 (pp) 9606.ENSP00000365280	0.124				0.564	0.524
			9606.ENSP00000244763 (pp) 9606.ENSP00000420076	0.297				0.459	0.262
			9606.ENSP00000338343 (pp) 9606.ENSP00000351022	0.076				0.525	0.508
			9606.ENSP00000351022 (pp) 9606.ENSP00000380070	0.095				0.417	0.383
			9606.ENSP00000351022 (pp) 9606.ENSP00000352798	0.08		0.292		0.421	0.183
			9606.ENSP00000354532 (pp) 9606.ENSP00000405573	0.05			0.105	0.531	0.493
			9606.ENSP00000351022 (pp) 9606.ENSP00000494125	0.124	0.72	0.784		0.982	0.703
			9606.ENSP00000351022 (pp) 9606.ENSP00000356954	0.257				0.415	0.245
			9606.ENSP00000351022 (pp) 9606.ENSP00000354826	0.345	0.5			0.869	0.633
			9606.ENSP00000351022 (pp) 9606.ENSP00000376678	0.324				0.752	0.649
			9606.ENSP00000351022 (pp) 9606.ENSP00000367220	0.091		0.185		0.446	0.312
			9606.ENSP00000261622 (pp) 9606.ENSP00000444408	0.337		0.05		0.885	0.834
			9606.ENSP00000261622 (pp) 9606.ENSP00000365773	0.236		0.068		0.542	0.409
			9606.ENSP00000261622 (pp) 9606.ENSP00000443459	0.084				0.509	0.487
			9606.ENSP00000261622 (pp) 9606.ENSP00000377617	0.325				0.561	0.377
			9606.ENSP00000354532 (pp) 9606.ENSP00000441434	0.044	0.9			0.917	0.204
			9606.ENSP00000354532 (pp) 9606.ENSP00000495530	0.063		0.079	0.06	0.437	0.388
			9606.ENSP00000261622 (pp) 9606.ENSP00000466259	0.061	0.115	0.065		0.422	0.345
			9606.ENSP00000354532 (pp) 9606.ENSP00000380070	0.05			0.055	0.518	0.506
			9606.ENSP00000356954 (pp) 9606.ENSP00000496494	0.225				0.504	0.387
			9606.ENSP00000356954 (pp) 9606.ENSP00000398736	0.79				0.816	0.132
			9606.ENSP00000356954 (pp) 9606.ENSP00000379350	0.127				0.794	0.774
			9606.ENSP00000356954 (pp) 9606.ENSP00000441765	0.083				0.458	0.434
			9606.ENSP00000261622 (pp) 9606.ENSP00000481625	0.088		0.064		0.446	0.403
			9606.ENSP00000261622 (pp) 9606.ENSP00000339328	0.103				0.458	0.421
			9606.ENSP00000261622 (pp) 9606.ENSP00000377845	0.254				0.848	0.806
			9606.ENSP00000261622 (pp) 9606.ENSP00000379350					0.433	0.434
			9606.ENSP00000356954 (pp) 9606.ENSP00000364979	0.327				0.611	0.447
			9606.ENSP00000356954 (pp) 9606.ENSP00000362413					0.465	0.465
			9606.ENSP00000356954 (pp) 9606.ENSP00000373783	0.126				0.497	0.448
			9606.ENSP00000356954 (pp) 9606.ENSP00000360882	0.21				0.658	0.585
			9606.ENSP00000356954 (pp) 9606.ENSP00000369071	0.21				0.716	0.656
			9606.ENSP00000356954 (pp) 9606.ENSP00000363081	0.131				0.473	0.419
			9606.ENSP00000356954 (pp) 9606.ENSP00000495360	0.062				0.635	0.627
			9606.ENSP00000356954 (pp) 9606.ENSP00000370473	0.183				0.678	0.623
			9606.ENSP00000356954 (pp) 9606.ENSP00000378517	0.067				0.605	0.594
			9606.ENSP00000356954 (pp) 9606.ENSP00000380948	0.105				0.596	0.568
			9606.ENSP00000225964 (pp) 9606.ENSP00000363081	0.086				0.499	0.475
			9606.ENSP00000225964 (pp) 9606.ENSP00000233813	0.272				0.526	0.376
			9606.ENSP00000356954 (pp) 9606.ENSP00000416330	0.154				0.511	0.447
			9606.ENSP00000356954 (pp) 9606.ENSP00000415786	0.119				0.402	0.35
			9606.ENSP00000356954 (pp) 9606.ENSP00000380070					0.684	0.684
			9606.ENSP00000356954 (pp) 9606.ENSP00000376678	0.365				0.756	0.633
			9606.ENSP00000225964 (pp) 9606.ENSP00000265077	0.149		0.091		0.585	0.507
			9606.ENSP00000225964 (pp) 9606.ENSP00000254958	0.084		0.099		0.44	0.377
			9606.ENSP00000225964 (pp) 9606.ENSP00000262158	0.049		0.071		0.687	0.674
			9606.ENSP00000225964 (pp) 9606.ENSP00000266085	0.182				0.684	0.631
			9606.ENSP00000225964 (pp) 9606.ENSP00000295633	0.344		0.094		0.658	0.472
			9606.ENSP00000225964 (pp) 9606.ENSP00000261023	0.093	0.65			0.874	0.635
			9606.ENSP00000225964 (pp) 9606.ENSP00000264144	0.085		0.067		0.442	0.4
			9606.ENSP00000225964 (pp) 9606.ENSP00000325527	0.517		0.099		0.929	0.852
			9606.ENSP00000225964 (pp) 9606.ENSP00000370542	0.122	0.65			0.815	0.448
			9606.ENSP00000225964 (pp) 9606.ENSP00000495360			0.045		0.589	0.588
			9606.ENSP00000225964 (pp) 9606.ENSP00000354826	0.225		0.107		0.412	0.219
			9606.ENSP00000225964 (pp) 9606.ENSP00000379350	0.093	0.9	0.294		0.984	0.793
			9606.ENSP00000225964 (pp) 9606.ENSP00000346508	0.049				0.6	0.597
			9606.ENSP00000225964 (pp) 9606.ENSP00000355330	0.086		0.322		0.51	0.274
			9606.ENSP00000225964 (pp) 9606.ENSP00000231004	0.364		0.27		0.808	0.621
			9606.ENSP00000225964 (pp) 9606.ENSP00000398736	0.184				0.463	0.37
			9606.ENSP00000225964 (pp) 9606.ENSP00000496494	0.202				0.633	0.56
			9606.ENSP00000225964 (pp) 9606.ENSP00000369071	0.555		0.076		0.903	0.783
			9606.ENSP00000225964 (pp) 9606.ENSP00000260356	0.15		0.54		0.896	0.757
			9606.ENSP00000225964 (pp) 9606.ENSP00000236040	0.136	0.5	0.075		0.945	0.881
			9606.ENSP00000225964 (pp) 9606.ENSP00000380070	0.043				0.74	0.74
			9606.ENSP00000225964 (pp) 9606.ENSP00000360882	0.795	0.72	0.23		0.994	0.88
			9606.ENSP00000225964 (pp) 9606.ENSP00000370473	0.198		0.292		0.75	0.596
			9606.ENSP00000225964 (pp) 9606.ENSP00000355751	0.368		0.099		0.828	0.722
			9606.ENSP00000225964 (pp) 9606.ENSP00000364979	0.385	0.4			0.827	0.531
			9606.ENSP00000225964 (pp) 9606.ENSP00000424571	0.108		0.099		0.532	0.465
			9606.ENSP00000225964 (pp) 9606.ENSP00000359114	0.244	0.72			0.965	0.841
			9606.ENSP00000225964 (pp) 9606.ENSP00000261978	0.198		0.099		0.543	0.42
			9606.ENSP00000225964 (pp) 9606.ENSP00000380901	0.131	0.4			0.592	0.178
			9606.ENSP00000225964 (pp) 9606.ENSP00000416330	0.213		0.068		0.716	0.644
			9606.ENSP00000225964 (pp) 9606.ENSP00000351807	0.214				0.876	0.849
			9606.ENSP00000225964 (pp) 9606.ENSP00000263556	0.067	0.4	0.292		0.754	0.454
			9606.ENSP00000225964 (pp) 9606.ENSP00000252599	0.089	0.5	0.292		0.827	0.527
			9606.ENSP00000225964 (pp) 9606.ENSP00000300026	0.06	0.5	0.076		0.893	0.785
			9606.ENSP00000225964 (pp) 9606.ENSP00000376678	0.276				0.785	0.716
			9606.ENSP00000225964 (pp) 9606.ENSP00000231061	0.743		0.555		0.968	0.745
			9606.ENSP00000225964 (pp) 9606.ENSP00000293379	0.104	0.65			0.944	0.838
			9606.ENSP00000225964 (pp) 9606.ENSP00000304408	0.959	0.9			0.999	0.965
			9606.ENSP00000225964 (pp) 9606.ENSP00000347041	0.367		0.091		0.792	0.669
			9606.ENSP00000225964 (pp) 9606.ENSP00000257770	0.086				0.479	0.454
			9606.ENSP00000225964 (pp) 9606.ENSP00000327336	0.576		0.329		0.974	0.916
			9606.ENSP00000225964 (pp) 9606.ENSP00000353654	0.296	0.4			0.698	0.298
			9606.ENSP00000225964 (pp) 9606.ENSP00000356954	0.214				0.876	0.849
			9606.ENSP00000225964 (pp) 9606.ENSP00000269141	0.072		0.045		0.611	0.597
			9606.ENSP00000225964 (pp) 9606.ENSP00000373783	0.196		0.091		0.612	0.512
			9606.ENSP00000225964 (pp) 9606.ENSP00000272233	0.042		0.107		0.481	0.443
			9606.ENSP00000225964 (pp) 9606.ENSP00000242208	0.127		0.067		0.446	0.375
			9606.ENSP00000225964 (pp) 9606.ENSP00000305714	0.097	0.4	0.095		0.777	0.599
			9606.ENSP00000225964 (pp) 9606.ENSP00000279022	0.205		0.075		0.517	0.397
			9606.ENSP00000225964 (pp) 9606.ENSP00000330523	0.333				0.795	0.706
			9606.ENSP00000225964 (pp) 9606.ENSP00000261921	0.397		0.091		0.689	0.479
			9606.ENSP00000225964 (pp) 9606.ENSP00000297268	0.965	0.9	0.649		0.999	0.981
			9606.ENSP00000225964 (pp) 9606.ENSP00000346839	0.336		0.595		0.974	0.912
			9606.ENSP00000225964 (pp) 9606.ENSP00000352455	0.245				0.676	0.589
			9606.ENSP00000225964 (pp) 9606.ENSP00000352798	0.15	0.4	0.292		0.724	0.273
			9606.ENSP00000225964 (pp) 9606.ENSP00000282903	0.168	0.5	0.104		0.826	0.589
			9606.ENSP00000370542 (pp) 9606.ENSP00000383894	0.097		0.07		0.505	0.458
			9606.ENSP00000370542 (pp) 9606.ENSP00000379350	0.067	0.5	0.046		0.685	0.377
			9606.ENSP00000272233 (pp) 9606.ENSP00000495360	0.066		0.165		0.471	0.377
			9606.ENSP00000370542 (pp) 9606.ENSP00000378517	0.042				0.52	0.52
			9606.ENSP00000225964 (pp) 9606.ENSP00000378517	0.062				0.747	0.742
			9606.ENSP00000225964 (pp) 9606.ENSP00000332371	0.135	0.4	0.292		0.79	0.498
			9606.ENSP00000370542 (pp) 9606.ENSP00000380070	0.067				0.501	0.488
			9606.ENSP00000370542 (pp) 9606.ENSP00000495360	0.042				0.418	0.418
			9606.ENSP00000347041 (pp) 9606.ENSP00000360882	0.149		0.091		0.51	0.418
			9606.ENSP00000347041 (pp) 9606.ENSP00000369071	0.3		0.045		0.628	0.49
			9606.ENSP00000347041 (pp) 9606.ENSP00000351807	0.195				0.848	0.82
			9606.ENSP00000347041 (pp) 9606.ENSP00000353654	0.142		0.091		0.438	0.339
			9606.ENSP00000272233 (pp) 9606.ENSP00000378517	0.042				0.43	0.43
			9606.ENSP00000272233 (pp) 9606.ENSP00000279022	0.105	0.5	0.097		0.691	0.326
			9606.ENSP00000272233 (pp) 9606.ENSP00000380070	0.042		0.071		0.401	0.381
			9606.ENSP00000272233 (pp) 9606.ENSP00000354621			0.513		0.629	0.27
			9606.ENSP00000347041 (pp) 9606.ENSP00000380901	0.238		0.091		0.454	0.275
			9606.ENSP00000347041 (pp) 9606.ENSP00000383894	0.155		0.099		0.411	0.289
			9606.ENSP00000327336 (pp) 9606.ENSP00000417052					0.58	0.58
			9606.ENSP00000380901 (pp) 9606.ENSP00000416330	0.101		0.068		0.426	0.371
			9606.ENSP00000347041 (pp) 9606.ENSP00000356954	0.147				0.481	0.417
			9606.ENSP00000347041 (pp) 9606.ENSP00000359114	0.121		0.091		0.511	0.438
			9606.ENSP00000347041 (pp) 9606.ENSP00000364979	0.179		0.091		0.426	0.294
			9606.ENSP00000347041 (pp) 9606.ENSP00000355751	0.183		0.099		0.495	0.369
			9606.ENSP00000327336 (pp) 9606.ENSP00000424571	0.063		0.099		0.532	0.49
			9606.ENSP00000327336 (pp) 9606.ENSP00000369071	0.386		0.045		0.83	0.734
			9606.ENSP00000327336 (pp) 9606.ENSP00000370542	0.067	0.5	0.086		0.943	0.884
			9606.ENSP00000327336 (pp) 9606.ENSP00000380948	0.075		0.057		0.502	0.476
			9606.ENSP00000327336 (pp) 9606.ENSP00000360882	0.464		0.091		0.774	0.575
			9606.ENSP00000327336 (pp) 9606.ENSP00000370473	0.193		0.119		0.415	0.243
			9606.ENSP00000327336 (pp) 9606.ENSP00000364979	0.383		0.329		0.763	0.475
			9606.ENSP00000327336 (pp) 9606.ENSP00000355751	0.362		0.099		0.693	0.509
			9606.ENSP00000327336 (pp) 9606.ENSP00000376678	0.238				0.495	0.365
			9606.ENSP00000327336 (pp) 9606.ENSP00000353654	0.297		0.091		0.633	0.473
			9606.ENSP00000327336 (pp) 9606.ENSP00000330523	0.183				0.569	0.495
			9606.ENSP00000327336 (pp) 9606.ENSP00000352798	0.122		0.299		0.709	0.567
			9606.ENSP00000327336 (pp) 9606.ENSP00000373783	0.105		0.099		0.409	0.327
			9606.ENSP00000327336 (pp) 9606.ENSP00000356954	0.242				0.613	0.511
			9606.ENSP00000327336 (pp) 9606.ENSP00000352455	0.146				0.441	0.373
			9606.ENSP00000327336 (pp) 9606.ENSP00000346839	0.231				0.995	0.994
			9606.ENSP00000327336 (pp) 9606.ENSP00000380901	0.122		0.091		0.538	0.468
			9606.ENSP00000327336 (pp) 9606.ENSP00000416330	0.184		0.045		0.821	0.789
			9606.ENSP00000327336 (pp) 9606.ENSP00000351807	0.213		0.292		0.99	0.984
			9606.ENSP00000327336 (pp) 9606.ENSP00000347041	0.292				0.976	0.962
			9606.ENSP00000327336 (pp) 9606.ENSP00000378517	0.117				0.617	0.584
			9606.ENSP00000327336 (pp) 9606.ENSP00000332371	0.111		0.091		0.542	0.479
			9606.ENSP00000327336 (pp) 9606.ENSP00000359114	0.176		0.091		0.577	0.481
			9606.ENSP00000327336 (pp) 9606.ENSP00000380070			0.091		0.445	0.415
			9606.ENSP00000027335 (pp) 9606.ENSP00000221930	0.051		0.045		0.534	0.528
			9606.ENSP00000027335 (pp) 9606.ENSP00000380070			0.071		0.604	0.592
			9606.ENSP00000027335 (pp) 9606.ENSP00000495360		0.54	0.133		0.999	0.999
			9606.ENSP00000027335 (pp) 9606.ENSP00000269141	0.11	0.54			0.708	0.346
			9606.ENSP00000027335 (pp) 9606.ENSP00000402060					0.444	0.444
			9606.ENSP00000327336 (pp) 9606.ENSP00000413707	0.147				0.564	0.426
			9606.ENSP00000027335 (pp) 9606.ENSP00000266085	0.067				0.454	0.439
			9606.ENSP00000027335 (pp) 9606.ENSP00000346839			0.048		0.804	0.803
			9606.ENSP00000027335 (pp) 9606.ENSP00000348416			0.049		0.95	0.95
			9606.ENSP00000027335 (pp) 9606.ENSP00000329797			0.045		0.564	0.562
			9606.ENSP00000362413 (pp) 9606.ENSP00000379042	0.312				0.439	0.218
			9606.ENSP00000362413 (pp) 9606.ENSP00000380070	0.797	0.943	0.796	0.091	0.999	0.983
			9606.ENSP00000027335 (pp) 9606.ENSP00000355751	0.054		0.066		0.495	0.475
			9606.ENSP00000027335 (pp) 9606.ENSP00000379350			0.132		0.628	0.59
			9606.ENSP00000027335 (pp) 9606.ENSP00000366307			0.066		0.422	0.407
			9606.ENSP00000027335 (pp) 9606.ENSP00000354826					0.465	0.465
			9606.ENSP00000362413 (pp) 9606.ENSP00000386541	0.261		0.139		0.444	0.198
			9606.ENSP00000362413 (pp) 9606.ENSP00000495360	0.063		0.13	0.059	0.487	0.411
			9606.ENSP00000362413 (pp) 9606.ENSP00000496494	0.056				0.464	0.456
			9606.ENSP00000362413 (pp) 9606.ENSP00000437402	0.671	0.277	0.309	0.079	0.962	0.789
			9606.ENSP00000362413 (pp) 9606.ENSP00000496166	0.383	0.312	0.382	0.079	0.962	0.87
			9606.ENSP00000362413 (pp) 9606.ENSP00000466259	0.132			0.043	0.554	0.507
			9606.ENSP00000362413 (pp) 9606.ENSP00000419425	0.276			0.049	0.753	0.671
			9606.ENSP00000362413 (pp) 9606.ENSP00000365773	0.184				0.406	0.302
			9606.ENSP00000196061 (pp) 9606.ENSP00000353654	0.125	0.5	0.35		0.787	0.341
			9606.ENSP00000196061 (pp) 9606.ENSP00000297268	0.107	0.5	0.071		0.777	0.528
			9606.ENSP00000196061 (pp) 9606.ENSP00000263556	0.123				0.881	0.871
			9606.ENSP00000196061 (pp) 9606.ENSP00000327336	0.15		0.045		0.402	0.323
			9606.ENSP00000362413 (pp) 9606.ENSP00000445175	0.561		0.188	0.054	0.923	0.801
			9606.ENSP00000362413 (pp) 9606.ENSP00000495530	0.803	0.277	0.677	0.079	0.996	0.928
			9606.ENSP00000196061 (pp) 9606.ENSP00000332371	0.11	0.5	0.071		0.66	0.275
			9606.ENSP00000362413 (pp) 9606.ENSP00000405573	0.867		0.092	0.115	0.971	0.767
			9606.ENSP00000196061 (pp) 9606.ENSP00000352798	0.13	0.5	0.191		0.697	0.243
			9606.ENSP00000196061 (pp) 9606.ENSP00000380901	0.087	0.5	0.071		0.594	0.157
			9606.ENSP00000196061 (pp) 9606.ENSP00000252599	0.376	0.9	0.231		0.965	0.371
			9606.ENSP00000196061 (pp) 9606.ENSP00000304408	0.096	0.5	0.071		0.781	0.54
			9606.ENSP00000196061 (pp) 9606.ENSP00000282903	0.085	0.9	0.632		0.977	0.388
			9606.ENSP00000196061 (pp) 9606.ENSP00000225964	0.122	0.5	0.235		0.818	0.522
			9606.ENSP00000196061 (pp) 9606.ENSP00000215631					0.422	0.423
			9606.ENSP00000196061 (pp) 9606.ENSP00000300026	0.111				0.661	0.635
			9606.ENSP00000196061 (pp) 9606.ENSP00000424571	0.066		0.045		0.444	0.427
			9606.ENSP00000196061 (pp) 9606.ENSP00000305714	0.129				0.445	0.39
			9606.ENSP00000196061 (pp) 9606.ENSP00000373783	0.122		0.045		0.526	0.481
			9606.ENSP00000196061 (pp) 9606.ENSP00000364979	0.121	0.5	0.35		0.805	0.401
			9606.ENSP00000196061 (pp) 9606.ENSP00000236040	0.351				0.742	0.619
			9606.ENSP00000196061 (pp) 9606.ENSP00000261921	0.11		0.045		0.466	0.422
			9606.ENSP00000196061 (pp) 9606.ENSP00000496166	0.076				0.453	0.433
			9606.ENSP00000196061 (pp) 9606.ENSP00000359114	0.089	0.5	0.071		0.701	0.378
			9606.ENSP00000300026 (pp) 9606.ENSP00000380070	0.193		0.199		0.681	0.547
			9606.ENSP00000196061 (pp) 9606.ENSP00000438248	0.188		0.24		0.427	0.147
			9606.ENSP00000300026 (pp) 9606.ENSP00000359114		0.5	0.042		0.544	0.125
			9606.ENSP00000300026 (pp) 9606.ENSP00000304408	0.049	0.5	0.042		0.599	0.225
			9606.ENSP00000196061 (pp) 9606.ENSP00000325527	0.083		0.045		0.535	0.513
			9606.ENSP00000196061 (pp) 9606.ENSP00000360882	0.149	0.5	0.245		0.857	0.609
			9606.ENSP00000196061 (pp) 9606.ENSP00000223095	0.111				0.438	0.395
			9606.ENSP00000196061 (pp) 9606.ENSP00000231004	0.135		0.045		0.78	0.756
			9606.ENSP00000300026 (pp) 9606.ENSP00000353654	0.053	0.5	0.042		0.549	0.125
			9606.ENSP00000300026 (pp) 9606.ENSP00000332371	0.047	0.5	0.042		0.547	0.125
			9606.ENSP00000300026 (pp) 9606.ENSP00000370542	0.08				0.516	0.496
			9606.ENSP00000300026 (pp) 9606.ENSP00000438248	0.116		0.329		0.424	0.108
			9606.ENSP00000300026 (pp) 9606.ENSP00000352798		0.5			0.499
			9606.ENSP00000300026 (pp) 9606.ENSP00000380901	0.046	0.5	0.042		0.546	0.125
			9606.ENSP00000300026 (pp) 9606.ENSP00000362413	0.114		0.195	0.049	0.483	0.329
			9606.ENSP00000300026 (pp) 9606.ENSP00000305714	0.059				0.547	0.539
			9606.ENSP00000300026 (pp) 9606.ENSP00000360882	0.044	0.5	0.042		0.579	0.191
			9606.ENSP00000300026 (pp) 9606.ENSP00000383894			0.31		0.41	0.181
			9606.ENSP00000305714 (pp) 9606.ENSP00000373783	0.109	0.4	0.045		0.846	0.735
			9606.ENSP00000305714 (pp) 9606.ENSP00000483552	0.087				0.556	0.534
			9606.ENSP00000300026 (pp) 9606.ENSP00000495530	0.189		0.231		0.426	0.155
			9606.ENSP00000300026 (pp) 9606.ENSP00000419425	0.157				0.508	0.428
			9606.ENSP00000300026 (pp) 9606.ENSP00000364979	0.047	0.5	0.042		0.563	0.156
			9606.ENSP00000300026 (pp) 9606.ENSP00000376678	0.088		0.434		0.477	0.069
			9606.ENSP00000305714 (pp) 9606.ENSP00000332371	0.102	0.4	0.049		0.589	0.294
			9606.ENSP00000305714 (pp) 9606.ENSP00000378517					0.412	0.413
			9606.ENSP00000305714 (pp) 9606.ENSP00000364979	0.142		0.049		0.421	0.347
			9606.ENSP00000305714 (pp) 9606.ENSP00000360882	0.173	0.4	0.298		0.773	0.426
			9606.ENSP00000305714 (pp) 9606.ENSP00000352798	0.157				0.432	0.354
			9606.ENSP00000305714 (pp) 9606.ENSP00000327336	0.153		0.095		0.725	0.671
			9606.ENSP00000305714 (pp) 9606.ENSP00000359114	0.096	0.4	0.049		0.578	0.278
			9606.ENSP00000305714 (pp) 9606.ENSP00000346839	0.104		0.045		0.894	0.886
			9606.ENSP00000347717 (pp) 9606.ENSP00000466259	0.22				0.493	0.377
			9606.ENSP00000347717 (pp) 9606.ENSP00000370748	0.436				0.864	0.769
			9606.ENSP00000347717 (pp) 9606.ENSP00000417052	0.47				0.966	0.94
			9606.ENSP00000347717 (pp) 9606.ENSP00000360316	0.479	0.9	0.292		0.996	0.906
			9606.ENSP00000305714 (pp) 9606.ENSP00000328181					0.558	0.558
			9606.ENSP00000305714 (pp) 9606.ENSP00000369071	0.097				0.983	0.982
			9606.ENSP00000357917 (pp) 9606.ENSP00000495360					0.408	0.408
			9606.ENSP00000305714 (pp) 9606.ENSP00000351807	0.107				0.485	0.447
			9606.ENSP00000346508 (pp) 9606.ENSP00000380070	0.052				0.403	0.396
			9606.ENSP00000346508 (pp) 9606.ENSP00000346839	0.075		0.236		0.725	0.642
			9606.ENSP00000346508 (pp) 9606.ENSP00000356954	0.061				0.52	0.511
			9606.ENSP00000346508 (pp) 9606.ENSP00000370473	0.047	0.54			0.622	0.209
			9606.ENSP00000346508 (pp) 9606.ENSP00000378517	0.054	0.5			0.662	0.345
			9606.ENSP00000347717 (pp) 9606.ENSP00000359380	0.426				0.663	0.438
			9606.ENSP00000346508 (pp) 9606.ENSP00000353654	0.056	0.5			0.593	0.207
			9606.ENSP00000346508 (pp) 9606.ENSP00000483552		0.75			0.792	0.202
			9606.ENSP00000221930 (pp) 9606.ENSP00000261921	0.122		0.045		0.506	0.458
			9606.ENSP00000221930 (pp) 9606.ENSP00000282903					0.6	0.6
			9606.ENSP00000221930 (pp) 9606.ENSP00000242208	0.111	0.9			0.92	0.177
			9606.ENSP00000221930 (pp) 9606.ENSP00000330523					0.658	0.658
			9606.ENSP00000346508 (pp) 9606.ENSP00000364979	0.054	0.5			0.709	0.435
			9606.ENSP00000346508 (pp) 9606.ENSP00000355751	0.049	0.5			0.596	0.219
			9606.ENSP00000221930 (pp) 9606.ENSP00000380948	0.255				0.697	0.611
			9606.ENSP00000221930 (pp) 9606.ENSP00000378517	0.056				0.716	0.712
			9606.ENSP00000221930 (pp) 9606.ENSP00000373783	0.127		0.045		0.663	0.628
			9606.ENSP00000221930 (pp) 9606.ENSP00000356954	0.102				0.969	0.967
			9606.ENSP00000221930 (pp) 9606.ENSP00000376678	0.123				0.619	0.584
			9606.ENSP00000221930 (pp) 9606.ENSP00000346839	0.049				0.969	0.969
			9606.ENSP00000221930 (pp) 9606.ENSP00000297268	0.042		0.067		0.804	0.799
			9606.ENSP00000221930 (pp) 9606.ENSP00000305714	0.086		0.087		0.572	0.529
			9606.ENSP00000221930 (pp) 9606.ENSP00000225964	0.047		0.095		0.802	0.789
			9606.ENSP00000221930 (pp) 9606.ENSP00000352798	0.072				0.464	0.447
			9606.ENSP00000221930 (pp) 9606.ENSP00000483552	0.092	0.75			0.89	0.557
			9606.ENSP00000221930 (pp) 9606.ENSP00000269141	0.051		0.045		0.738	0.734
			9606.ENSP00000221930 (pp) 9606.ENSP00000231061	0.047		0.091		0.722	0.705
			9606.ENSP00000221930 (pp) 9606.ENSP00000365280	0.043				0.482	0.481
			9606.ENSP00000221930 (pp) 9606.ENSP00000347041		0.9	0.292		0.976	0.695
			9606.ENSP00000221930 (pp) 9606.ENSP00000355785		0.9			0.932	0.348
			9606.ENSP00000221930 (pp) 9606.ENSP00000327336	0.122	0.5	0.292		0.978	0.94
			9606.ENSP00000221930 (pp) 9606.ENSP00000351807	0.056				0.842	0.84
			9606.ENSP00000221930 (pp) 9606.ENSP00000415786	0.043				0.569	0.568
			9606.ENSP00000221930 (pp) 9606.ENSP00000257770	0.074				0.655	0.643
			9606.ENSP00000221930 (pp) 9606.ENSP00000398736	0.055				0.46	0.452
			9606.ENSP00000221930 (pp) 9606.ENSP00000416330	0.141				0.626	0.583
			9606.ENSP00000221930 (pp) 9606.ENSP00000380070	0.043				0.811	0.811
			9606.ENSP00000221930 (pp) 9606.ENSP00000222271	0.055		0.058		0.65	0.639
			9606.ENSP00000221930 (pp) 9606.ENSP00000304408	0.044		0.067		0.748	0.74
			9606.ENSP00000221930 (pp) 9606.ENSP00000293379	0.216				0.571	0.476
			9606.ENSP00000221930 (pp) 9606.ENSP00000223095	0.132				0.798	0.778
			9606.ENSP00000221930 (pp) 9606.ENSP00000362413					0.491	0.492
			9606.ENSP00000221930 (pp) 9606.ENSP00000354621	0.049	0.5	0.045		0.798	0.609
			9606.ENSP00000221930 (pp) 9606.ENSP00000359114			0.067		0.569	0.558
			9606.ENSP00000221930 (pp) 9606.ENSP00000369071	0.095				0.791	0.779
			9606.ENSP00000221930 (pp) 9606.ENSP00000260356	0.056		0.488		0.985	0.973
			9606.ENSP00000221930 (pp) 9606.ENSP00000231004	0.062		0.045		0.623	0.613
			9606.ENSP00000221930 (pp) 9606.ENSP00000364979	0.042		0.067		0.522	0.509
			9606.ENSP00000221930 (pp) 9606.ENSP00000495360	0.048		0.051		0.789	0.785
			9606.ENSP00000221930 (pp) 9606.ENSP00000360882	0.062		0.421		0.659	0.423
			9606.ENSP00000221930 (pp) 9606.ENSP00000379350	0.119	0.5			0.885	0.761
			9606.ENSP00000221930 (pp) 9606.ENSP00000328181					0.475	0.475
			9606.ENSP00000221930 (pp) 9606.ENSP00000370473					0.521	0.521
			9606.ENSP00000221930 (pp) 9606.ENSP00000348416	0.042				0.591	0.591
			9606.ENSP00000221930 (pp) 9606.ENSP00000355751	0.055		0.058		0.455	0.438
			9606.ENSP00000221930 (pp) 9606.ENSP00000261978	0.114		0.071		0.959	0.954
			9606.ENSP00000221930 (pp) 9606.ENSP00000363081	0.044		0.045		0.513	0.51
			9606.ENSP00000221930 (pp) 9606.ENSP00000288840			0.095		0.846	0.837
			9606.ENSP00000221930 (pp) 9606.ENSP00000325527	0.07		0.058		0.882	0.877
			9606.ENSP00000221930 (pp) 9606.ENSP00000256646	0.09		0.058		0.644	0.618
			9606.ENSP00000221930 (pp) 9606.ENSP00000224784					0.705	0.705
			9606.ENSP00000221930 (pp) 9606.ENSP00000370542		0.4			0.644	0.432
			9606.ENSP00000221930 (pp) 9606.ENSP00000441765					0.51	0.51
			9606.ENSP00000221930 (pp) 9606.ENSP00000233813					0.598	0.599
			9606.ENSP00000221930 (pp) 9606.ENSP00000339328	0.108				0.459	0.419
			9606.ENSP00000221930 (pp) 9606.ENSP00000295633	0.043		0.405		0.757	0.608
			9606.ENSP00000221930 (pp) 9606.ENSP00000254958	0.055		0.058		0.731	0.723
			9606.ENSP00000221930 (pp) 9606.ENSP00000261023	0.077	0.5	0.961		0.994	0.749
			9606.ENSP00000221930 (pp) 9606.ENSP00000265077	0.045		0.045		0.645	0.642
			9606.ENSP00000221930 (pp) 9606.ENSP00000266085	0.057		0.053		0.743	0.736
			9606.ENSP00000221930 (pp) 9606.ENSP00000497759	0.047				0.414	0.41
			9606.ENSP00000221930 (pp) 9606.ENSP00000346508	0.044		0.056		0.606	0.599
			9606.ENSP00000373783 (pp) 9606.ENSP00000376678	0.114		0.127		0.435	0.329
			9606.ENSP00000264904 (pp) 9606.ENSP00000387286	0.152	0.7	0.645		0.99	0.904
			9606.ENSP00000380070 (pp) 9606.ENSP00000495530	0.898		0.766	0.079	0.998	0.925
			9606.ENSP00000380070 (pp) 9606.ENSP00000437402	0.581		0.249	0.079	0.871	0.609
			9606.ENSP00000221930 (pp) 9606.ENSP00000355330	0.06		0.045		0.446	0.433
			9606.ENSP00000221930 (pp) 9606.ENSP00000354677	0.091				0.539	0.514
			9606.ENSP00000264904 (pp) 9606.ENSP00000332371	0.044	0.5			0.501
			9606.ENSP00000221930 (pp) 9606.ENSP00000262158	0.058	0.5	0.095		0.989	0.978
			9606.ENSP00000380070 (pp) 9606.ENSP00000496166	0.827	0.939	0.346	0.079	0.999	0.928
			9606.ENSP00000380070 (pp) 9606.ENSP00000466259	0.192				0.76	0.715
			9606.ENSP00000380070 (pp) 9606.ENSP00000483552	0.049				0.439	0.435
			9606.ENSP00000380070 (pp) 9606.ENSP00000416330	0.055				0.401	0.392
			9606.ENSP00000380070 (pp) 9606.ENSP00000495360	0.054		0.409	0.059	0.897	0.828
			9606.ENSP00000380070 (pp) 9606.ENSP00000398736					0.524	0.525
			9606.ENSP00000380070 (pp) 9606.ENSP00000445175	0.747		0.071	0.056	0.967	0.873
			9606.ENSP00000380070 (pp) 9606.ENSP00000405573	0.736	0.8		0.115	0.995	0.921
			9606.ENSP00000248437 (pp) 9606.ENSP00000380070	0.072				0.531	0.516
			9606.ENSP00000248437 (pp) 9606.ENSP00000495530	0.054		0.32		0.702	0.574
			9606.ENSP00000248437 (pp) 9606.ENSP00000362413	0.095		0.355		0.5	0.213
			9606.ENSP00000248437 (pp) 9606.ENSP00000348416		0.9			0.911	0.154
			9606.ENSP00000380070 (pp) 9606.ENSP00000444408	0.077			0.042	0.412	0.389
			9606.ENSP00000380070 (pp) 9606.ENSP00000419425	0.365		0.329		0.846	0.669
			9606.ENSP00000380070 (pp) 9606.ENSP00000386541	0.126		0.127		0.407	0.286
			9606.ENSP00000380070 (pp) 9606.ENSP00000443459	0.098			0.049	0.427	0.386
			9606.ENSP00000224784 (pp) 9606.ENSP00000304408	0.336		0.101		0.882	0.819
			9606.ENSP00000224784 (pp) 9606.ENSP00000256646	0.051	0.4	0.103		0.559	0.24
			9606.ENSP00000224784 (pp) 9606.ENSP00000364979	0.155		0.101		0.603	0.519
			9606.ENSP00000224784 (pp) 9606.ENSP00000360882	0.145		0.101		0.598	0.519
			9606.ENSP00000483552 (pp) 9606.ENSP00000495360	0.075		0.065		0.407	0.37
			9606.ENSP00000248437 (pp) 9606.ENSP00000263238	0.163		0.135		0.411	0.252
			9606.ENSP00000224784 (pp) 9606.ENSP00000261023	0.058				0.422	0.412
			9606.ENSP00000224784 (pp) 9606.ENSP00000325527	0.114		0.103		0.721	0.677
			9606.ENSP00000224784 (pp) 9606.ENSP00000496494	0.21	0.5	0.192		0.824	0.515
			9606.ENSP00000224784 (pp) 9606.ENSP00000369071	0.162				0.73	0.692
			9606.ENSP00000224784 (pp) 9606.ENSP00000367220	0.043		0.402		0.451	0.119
			9606.ENSP00000224784 (pp) 9606.ENSP00000269141	0.056		0.069		0.415	0.389
			9606.ENSP00000224784 (pp) 9606.ENSP00000231004	0.088		0.103		0.533	0.475
			9606.ENSP00000224784 (pp) 9606.ENSP00000424571	0.065		0.103		0.545	0.502
			9606.ENSP00000224784 (pp) 9606.ENSP00000261978	0.118		0.103		0.456	0.368
			9606.ENSP00000224784 (pp) 9606.ENSP00000354826	0.138	0.5	0.092		0.748	0.434
			9606.ENSP00000224784 (pp) 9606.ENSP00000347041	0.235		0.095		0.404	0.209
			9606.ENSP00000224784 (pp) 9606.ENSP00000352455	0.131				0.552	0.506
			9606.ENSP00000224784 (pp) 9606.ENSP00000351022	0.166	0.5	0.348		0.838	0.475
			9606.ENSP00000224784 (pp) 9606.ENSP00000351807	0.086				0.512	0.488
			9606.ENSP00000224784 (pp) 9606.ENSP00000225964	0.271		0.101		0.928	0.9
			9606.ENSP00000224784 (pp) 9606.ENSP00000260356	0.074		0.103		0.419	0.358
			9606.ENSP00000224784 (pp) 9606.ENSP00000346839	0.078				0.689	0.677
			9606.ENSP00000224784 (pp) 9606.ENSP00000380070	0.24		0.042		0.629	0.532
			9606.ENSP00000224784 (pp) 9606.ENSP00000297268	0.222		0.101		0.814	0.756
			9606.ENSP00000224784 (pp) 9606.ENSP00000353654	0.135		0.101		0.442	0.341
			9606.ENSP00000224784 (pp) 9606.ENSP00000229922	0.079		0.582		0.629	0.115
			9606.ENSP00000224784 (pp) 9606.ENSP00000279022	0.223	0.9	0.126		0.97	0.615
			9606.ENSP00000224784 (pp) 9606.ENSP00000376678	0.449		0.14		0.954	0.911
			9606.ENSP00000224784 (pp) 9606.ENSP00000494125	0.12	0.5	0.192		0.689	0.229
			9606.ENSP00000224784 (pp) 9606.ENSP00000327336	0.195		0.095		0.692	0.611
			9606.ENSP00000224784 (pp) 9606.ENSP00000356954	0.114				0.727	0.705
			9606.ENSP00000355330 (pp) 9606.ENSP00000356954	0.116				0.407	0.357
			9606.ENSP00000355330 (pp) 9606.ENSP00000379350	0.095		0.515		0.762	0.503
			9606.ENSP00000278840 (pp) 9606.ENSP00000359380	0.259		0.067	0.042	0.971	0.963
			9606.ENSP00000278840 (pp) 9606.ENSP00000347717	0.328				0.516	0.31
			9606.ENSP00000355330 (pp) 9606.ENSP00000369071	0.112				0.58	0.547
			9606.ENSP00000355330 (pp) 9606.ENSP00000496166	0.042		0.071		0.433	0.415
			9606.ENSP00000355330 (pp) 9606.ENSP00000378517	0.057				0.589	0.583
			9606.ENSP00000355330 (pp) 9606.ENSP00000364979	0.149		0.292		0.468	0.19
			9606.ENSP00000233813 (pp) 9606.ENSP00000370473	0.197	0.72			0.978	0.911
			9606.ENSP00000233813 (pp) 9606.ENSP00000261978	0.099				0.492	0.46
			9606.ENSP00000233813 (pp) 9606.ENSP00000297268	0.224				0.494	0.375
			9606.ENSP00000233813 (pp) 9606.ENSP00000346508	0.044	0.54			0.627	0.22
			9606.ENSP00000278840 (pp) 9606.ENSP00000350012	0.074	0.163			0.437	0.332
			9606.ENSP00000278840 (pp) 9606.ENSP00000287936	0.134				0.467	0.41
			9606.ENSP00000233813 (pp) 9606.ENSP00000369071	0.197				0.469	0.367
			9606.ENSP00000278840 (pp) 9606.ENSP00000466259	0.163				0.514	0.443
			9606.ENSP00000233813 (pp) 9606.ENSP00000373783	0.074				0.514	0.497
			9606.ENSP00000233813 (pp) 9606.ENSP00000346839	0.138				0.812	0.791
			9606.ENSP00000233813 (pp) 9606.ENSP00000304408	0.319				0.548	0.365
			9606.ENSP00000233813 (pp) 9606.ENSP00000356954	0.141				0.484	0.424
			9606.ENSP00000233813 (pp) 9606.ENSP00000378517	0.062		0.292		0.682	0.56
			9606.ENSP00000233813 (pp) 9606.ENSP00000363826	0.08		0.053		0.484	0.455
			9606.ENSP00000233813 (pp) 9606.ENSP00000327336	0.33		0.119		0.56	0.315
			9606.ENSP00000233813 (pp) 9606.ENSP00000266085	0.238				0.516	0.392
			9606.ENSP00000365773 (pp) 9606.ENSP00000405573	0.056		0.115		0.48	0.429
			9606.ENSP00000365773 (pp) 9606.ENSP00000377617	0.262		0.069	0.07	0.763	0.674
			9606.ENSP00000365773 (pp) 9606.ENSP00000466259	0.072				0.487	0.471
			9606.ENSP00000365773 (pp) 9606.ENSP00000445175	0.164				0.67	0.622
			9606.ENSP00000233813 (pp) 9606.ENSP00000260356	0.095		0.292		0.805	0.721
			9606.ENSP00000233813 (pp) 9606.ENSP00000347041	0.216		0.119		0.436	0.249
			9606.ENSP00000365773 (pp) 9606.ENSP00000378854	0.375	0.98		0.231	0.999	0.919
			9606.ENSP00000365773 (pp) 9606.ENSP00000377845	0.498				0.864	0.741
			9606.ENSP00000360882 (pp) 9606.ENSP00000376678	0.215				0.42	0.292
			9606.ENSP00000360882 (pp) 9606.ENSP00000373783	0.235		0.091		0.523	0.37
			9606.ENSP00000360882 (pp) 9606.ENSP00000416330	0.273		0.068		0.591	0.446
			9606.ENSP00000360882 (pp) 9606.ENSP00000380901	0.085	0.4	0.421		0.812	0.445
			9606.ENSP00000365773 (pp) 9606.ENSP00000444408	0.185				0.624	0.558
			9606.ENSP00000365773 (pp) 9606.ENSP00000495530	0.194				0.494	0.398
			9606.ENSP00000365773 (pp) 9606.ENSP00000443459	0.224				0.653	0.572
			9606.ENSP00000365773 (pp) 9606.ENSP00000380070	0.086				0.54	0.518
			9606.ENSP00000216911 (pp) 9606.ENSP00000438248	0.083		0.78		0.837	0.259
			9606.ENSP00000216911 (pp) 9606.ENSP00000251413	0.189		0.292		0.745	0.592
			9606.ENSP00000216911 (pp) 9606.ENSP00000495360	0.066		0.189		0.732	0.675
			9606.ENSP00000216911 (pp) 9606.ENSP00000386541	0.161	0.4			0.507	0.1
			9606.ENSP00000360882 (pp) 9606.ENSP00000364979	0.49	0.4	0.071		0.915	0.715
			9606.ENSP00000360882 (pp) 9606.ENSP00000369071	0.356		0.076		0.78	0.661
			9606.ENSP00000216911 (pp) 9606.ENSP00000380070	0.117		0.058		0.514	0.463
			9606.ENSP00000360882 (pp) 9606.ENSP00000424571	0.117		0.099		0.578	0.513
			9606.ENSP00000260356 (pp) 9606.ENSP00000353654	0.113	0.4	0.099		0.677	0.406
			9606.ENSP00000260356 (pp) 9606.ENSP00000327336	0.101		0.335		0.779	0.66
			9606.ENSP00000260356 (pp) 9606.ENSP00000356954	0.295		0.045		0.749	0.658
			9606.ENSP00000260356 (pp) 9606.ENSP00000346839	0.12	0.72	0.467		0.999	0.996
			9606.ENSP00000216911 (pp) 9606.ENSP00000293362	0.122	0.4			0.45
			9606.ENSP00000216911 (pp) 9606.ENSP00000346839	0.056		0.9		0.945	0.467
			9606.ENSP00000260356 (pp) 9606.ENSP00000269141	0.06		0.071		0.585	0.564
			9606.ENSP00000216911 (pp) 9606.ENSP00000355325	0.099	0.4	0.162		0.532	0.09
			9606.ENSP00000260356 (pp) 9606.ENSP00000359114	0.092		0.335		0.585	0.368
			9606.ENSP00000260356 (pp) 9606.ENSP00000305714	0.072		0.045		0.591	0.576
			9606.ENSP00000260356 (pp) 9606.ENSP00000304408	0.134		0.335		0.657	0.453
			9606.ENSP00000260356 (pp) 9606.ENSP00000416330	0.217		0.046		0.577	0.48
			9606.ENSP00000260356 (pp) 9606.ENSP00000365280	0.061	0.9	0.071		0.957	0.566
			9606.ENSP00000260356 (pp) 9606.ENSP00000483552	0.093		0.045		0.691	0.672
			9606.ENSP00000260356 (pp) 9606.ENSP00000293379	0.132	0.65	0.054		0.812	0.424
			9606.ENSP00000260356 (pp) 9606.ENSP00000376678	0.168		0.127		0.451	0.306
			9606.ENSP00000260356 (pp) 9606.ENSP00000371532					0.907	0.907
			9606.ENSP00000260356 (pp) 9606.ENSP00000380070	0.044		0.071		0.519	0.503
			9606.ENSP00000260356 (pp) 9606.ENSP00000494125	0.151		0.077		0.572	0.499
			9606.ENSP00000260356 (pp) 9606.ENSP00000364979	0.134	0.4	0.335		0.774	0.425
			9606.ENSP00000260356 (pp) 9606.ENSP00000297268	0.171		0.099		0.59	0.496
			9606.ENSP00000260356 (pp) 9606.ENSP00000352798	0.062		0.244		0.864	0.824
			9606.ENSP00000260356 (pp) 9606.ENSP00000378517	0.056	0.4			0.731	0.564
			9606.ENSP00000260356 (pp) 9606.ENSP00000332371	0.08		0.506		0.654	0.301
			9606.ENSP00000260356 (pp) 9606.ENSP00000424571	0.089		0.23		0.517	0.368
			9606.ENSP00000260356 (pp) 9606.ENSP00000355751	0.151	0.4	0.336		0.648	0.068
			9606.ENSP00000260356 (pp) 9606.ENSP00000325527	0.119				0.801	0.784
			9606.ENSP00000260356 (pp) 9606.ENSP00000360882	0.145		0.335		0.653	0.44
			9606.ENSP00000260356 (pp) 9606.ENSP00000495360	0.071		0.098		0.516	0.469
			9606.ENSP00000260356 (pp) 9606.ENSP00000366307	0.123				0.403	0.348
			9606.ENSP00000260356 (pp) 9606.ENSP00000351807	0.07		0.094		0.519	0.476
			9606.ENSP00000260356 (pp) 9606.ENSP00000347041	0.112		0.099		0.486	0.41
			9606.ENSP00000260356 (pp) 9606.ENSP00000355330	0.115		0.248		0.581	0.423
			9606.ENSP00000260356 (pp) 9606.ENSP00000369071	0.151		0.046		0.648	0.601
			9606.ENSP00000260356 (pp) 9606.ENSP00000265077	0.181				0.778	0.741
			9606.ENSP00000260356 (pp) 9606.ENSP00000262158	0.104		0.053		0.45	0.405
			9606.ENSP00000260356 (pp) 9606.ENSP00000261978	0.138				0.477	0.419
			9606.ENSP00000260356 (pp) 9606.ENSP00000370473	0.108				0.667	0.643
			9606.ENSP00000260356 (pp) 9606.ENSP00000398736	0.162				0.694	0.65
			9606.ENSP00000260356 (pp) 9606.ENSP00000264144	0.086		0.098		0.571	0.522
			9606.ENSP00000260356 (pp) 9606.ENSP00000370542	0.072	0.9	0.07		0.989	0.891
			9606.ENSP00000260356 (pp) 9606.ENSP00000339328	0.191				0.476	0.38
			9606.ENSP00000363081 (pp) 9606.ENSP00000380070	0.06				0.56	0.552
			9606.ENSP00000363081 (pp) 9606.ENSP00000483552	0.055				0.543	0.537
			9606.ENSP00000260356 (pp) 9606.ENSP00000261023	0.156	0.9	0.302		0.981	0.724
			9606.ENSP00000260356 (pp) 9606.ENSP00000266085	0.153				0.63	0.582
			9606.ENSP00000260356 (pp) 9606.ENSP00000379350	0.145	0.9	0.313		0.989	0.837
			9606.ENSP00000260356 (pp) 9606.ENSP00000346508	0.056	0.4			0.611	0.37
			9606.ENSP00000363081 (pp) 9606.ENSP00000495360	0.055		0.409		0.963	0.939
			9606.ENSP00000363081 (pp) 9606.ENSP00000370542	0.109				0.519	0.483
			9606.ENSP00000351807 (pp) 9606.ENSP00000352798	0.118				0.493	0.449
			9606.ENSP00000363081 (pp) 9606.ENSP00000364979	0.083				0.479	0.455
			9606.ENSP00000363081 (pp) 9606.ENSP00000363826	0.097		0.063		0.776	0.757
			9606.ENSP00000363081 (pp) 9606.ENSP00000365280	0.099				0.549	0.521
			9606.ENSP00000363081 (pp) 9606.ENSP00000441765	0.103				0.561	0.532
			9606.ENSP00000363081 (pp) 9606.ENSP00000378517	0.044				0.583	0.582
			9606.ENSP00000351807 (pp) 9606.ENSP00000352455	0.2	0.5			0.882	0.664
			9606.ENSP00000351807 (pp) 9606.ENSP00000376678	0.109				0.554	0.521
			9606.ENSP00000351807 (pp) 9606.ENSP00000380070					0.708	0.708
			9606.ENSP00000351807 (pp) 9606.ENSP00000378517					0.61	0.611
			9606.ENSP00000351807 (pp) 9606.ENSP00000380948	0.047				0.404	0.401
			9606.ENSP00000351807 (pp) 9606.ENSP00000359976					0.445	0.445
			9606.ENSP00000351807 (pp) 9606.ENSP00000373783	0.054	0.4	0.438		0.934	0.818
			9606.ENSP00000351807 (pp) 9606.ENSP00000356954	0.073				0.596	0.582
			9606.ENSP00000351807 (pp) 9606.ENSP00000424571	0.107		0.331		0.967	0.95
			9606.ENSP00000351807 (pp) 9606.ENSP00000364979	0.067				0.416	0.4
			9606.ENSP00000351807 (pp) 9606.ENSP00000366307	0.044		0.094		0.454	0.421
			9606.ENSP00000351807 (pp) 9606.ENSP00000355751	0.085		0.094		0.405	0.341
			9606.ENSP00000351807 (pp) 9606.ENSP00000360882	0.156				0.634	0.584
			9606.ENSP00000351807 (pp) 9606.ENSP00000378854					0.688	0.688
			9606.ENSP00000351807 (pp) 9606.ENSP00000495360					0.433	0.433
			9606.ENSP00000351807 (pp) 9606.ENSP00000369071	0.098				0.721	0.704
			9606.ENSP00000351646 (pp) 9606.ENSP00000495530	0.222				0.449	0.322
			9606.ENSP00000359380 (pp) 9606.ENSP00000360316	0.396		0.048	0.045	0.629	0.406
			9606.ENSP00000351646 (pp) 9606.ENSP00000362413	0.091		0.189	0.042	0.558	0.449
			9606.ENSP00000351646 (pp) 9606.ENSP00000445175	0.067				0.493	0.48
			9606.ENSP00000359380 (pp) 9606.ENSP00000466259	0.337				0.812	0.729
			9606.ENSP00000359380 (pp) 9606.ENSP00000370748	0.146				0.403	0.33
			9606.ENSP00000359380 (pp) 9606.ENSP00000380070	0.083				0.566	0.547
			9606.ENSP00000359380 (pp) 9606.ENSP00000371532	0.081				0.424	0.4
			9606.ENSP00000358719 (pp) 9606.ENSP00000377617	0.066				0.489	0.476
			9606.ENSP00000358719 (pp) 9606.ENSP00000466259	0.145	0.218		0.091	0.761	0.654
			9606.ENSP00000358719 (pp) 9606.ENSP00000362413	0.105	0.151	0.073	0.074	0.519	0.377
			9606.ENSP00000358719 (pp) 9606.ENSP00000445175	0.143	0.918	0.065	0.058	0.958	0.435
			9606.ENSP00000495360 (pp) 9606.ENSP00000497759			0.071		0.684	0.675
			9606.ENSP00000351646 (pp) 9606.ENSP00000380070	0.144		0.329		0.567	0.307
			9606.ENSP00000358719 (pp) 9606.ENSP00000380070	0.052			0.061	0.453	0.436
			9606.ENSP00000495360 (pp) 9606.ENSP00000495530	0.122				0.434	0.382
			9606.ENSP00000355325 (pp) 9606.ENSP00000379350	0.108				0.41	0.366
			9606.ENSP00000355325 (pp) 9606.ENSP00000386541	0.446		0.995		0.998	0.627
			9606.ENSP00000279022 (pp) 9606.ENSP00000380070	0.1		0.091		0.43	0.36
			9606.ENSP00000279022 (pp) 9606.ENSP00000304408	0.217		0.075		0.408	0.25
			9606.ENSP00000358719 (pp) 9606.ENSP00000405573	0.111				0.625	0.596
			9606.ENSP00000358719 (pp) 9606.ENSP00000359380	0.136			0.042	0.454	0.394
			9606.ENSP00000355325 (pp) 9606.ENSP00000377033	0.45		0.049		0.473	0.073
			9606.ENSP00000355325 (pp) 9606.ENSP00000380070	0.193				0.462	0.362
			9606.ENSP00000279022 (pp) 9606.ENSP00000297268	0.2		0.075		0.441	0.306
			9606.ENSP00000279022 (pp) 9606.ENSP00000376678	0.658		0.133		0.929	0.78
			9606.ENSP00000352455 (pp) 9606.ENSP00000359114	0.19				0.519	0.431
			9606.ENSP00000279022 (pp) 9606.ENSP00000354826	0.393	0.5	0.125		0.844	0.483
			9606.ENSP00000279022 (pp) 9606.ENSP00000351022	0.373	0.5	0.125		0.84	0.488
			9606.ENSP00000279022 (pp) 9606.ENSP00000494125	0.311	0.5	0.125		0.763	0.309
			9606.ENSP00000279022 (pp) 9606.ENSP00000496494	0.363	0.5	0.125		0.866	0.577
			9606.ENSP00000279022 (pp) 9606.ENSP00000346839	0.128				0.412	0.354
			9606.ENSP00000398736 (pp) 9606.ENSP00000495360	0.042				0.48	0.48
			9606.ENSP00000352455 (pp) 9606.ENSP00000360882	0.209				0.513	0.41
			9606.ENSP00000364979 (pp) 9606.ENSP00000370542	0.084	0.65			0.721	0.201
			9606.ENSP00000364979 (pp) 9606.ENSP00000380070	0.045				0.405	0.403
			9606.ENSP00000352455 (pp) 9606.ENSP00000373783	0.048	0.4	0.129		0.544	0.193
			9606.ENSP00000352455 (pp) 9606.ENSP00000441765	0.351				0.424	0.149
			9606.ENSP00000352455 (pp) 9606.ENSP00000424571	0.109	0.5	0.161		0.948	0.879
			9606.ENSP00000352455 (pp) 9606.ENSP00000369071	0.242				0.523	0.398
			9606.ENSP00000364979 (pp) 9606.ENSP00000373783	0.17		0.091		0.483	0.37
			9606.ENSP00000364979 (pp) 9606.ENSP00000376678	0.213				0.423	0.298
			9606.ENSP00000364979 (pp) 9606.ENSP00000380901	0.068	0.4			0.555	0.207
			9606.ENSP00000364979 (pp) 9606.ENSP00000416330	0.158		0.068		0.691	0.638
			9606.ENSP00000364979 (pp) 9606.ENSP00000424571	0.13		0.099		0.465	0.372
			9606.ENSP00000364979 (pp) 9606.ENSP00000379350	0.086	0.65	0.051		0.867	0.616
			9606.ENSP00000364979 (pp) 9606.ENSP00000378517	0.099	0.4			0.569	0.267
			9606.ENSP00000364979 (pp) 9606.ENSP00000369071	0.266		0.071		0.578	0.432
			9606.ENSP00000295633 (pp) 9606.ENSP00000378517	0.062				0.615	0.607
			9606.ENSP00000295633 (pp) 9606.ENSP00000346839	0.278				0.473	0.301
			9606.ENSP00000295633 (pp) 9606.ENSP00000398736	0.254				0.411	0.244
			9606.ENSP00000295633 (pp) 9606.ENSP00000364979	0.422		0.094		0.525	0.166
			9606.ENSP00000295633 (pp) 9606.ENSP00000353654	0.334		0.094		0.462	0.18
			9606.ENSP00000295633 (pp) 9606.ENSP00000356954	0.303				0.489	0.297
			9606.ENSP00000295633 (pp) 9606.ENSP00000369071	0.237				0.45	0.31
			9606.ENSP00000295633 (pp) 9606.ENSP00000354826	0.469				0.469
			9606.ENSP00000437402 (pp) 9606.ENSP00000496166	0.233	0.82	0.072		0.942	0.603
			9606.ENSP00000295633 (pp) 9606.ENSP00000370542	0.086				0.409	0.38
			9606.ENSP00000437402 (pp) 9606.ENSP00000445175	0.295		0.094	0.057	0.688	0.544
			9606.ENSP00000437402 (pp) 9606.ENSP00000495530	0.086	0.54	0.84		0.954	0.402
			9606.ENSP00000295633 (pp) 9606.ENSP00000304408	0.298		0.094		0.605	0.43
			9606.ENSP00000295633 (pp) 9606.ENSP00000297268	0.312		0.094		0.633	0.46
			9606.ENSP00000295633 (pp) 9606.ENSP00000360882	0.244		0.094		0.407	0.205
			9606.ENSP00000295633 (pp) 9606.ENSP00000325527	0.301				0.506	0.323
			9606.ENSP00000263238 (pp) 9606.ENSP00000351022	0.088		0.185		0.413	0.275
			9606.ENSP00000263238 (pp) 9606.ENSP00000376330	0.181	0.5	0.114		0.822	0.568
			9606.ENSP00000229270 (pp) 9606.ENSP00000365773	0.148			0.104	0.577	0.491
			9606.ENSP00000263238 (pp) 9606.ENSP00000367220	0.856	0.9	0.998		0.999	0.985
			9606.ENSP00000424571 (pp) 9606.ENSP00000483552	0.07	0.4	0.045		0.655	0.431
			9606.ENSP00000437402 (pp) 9606.ENSP00000495360	0.109				0.496	0.458
			9606.ENSP00000263238 (pp) 9606.ENSP00000380070	0.256				0.461	0.307
			9606.ENSP00000263238 (pp) 9606.ENSP00000362413	0.302		0.093		0.44	0.186
			9606.ENSP00000229270 (pp) 9606.ENSP00000377033	0.334			0.054	0.404	0.131
			9606.ENSP00000229270 (pp) 9606.ENSP00000263556	0.11				0.423	0.379
			9606.ENSP00000229270 (pp) 9606.ENSP00000495530	0.906	0.289	0.767	0.111	0.998	0.899
			9606.ENSP00000229270 (pp) 9606.ENSP00000287936	0.047			0.075	0.474	0.452
			9606.ENSP00000229270 (pp) 9606.ENSP00000351022	0.086		0.091		0.414	0.352
			9606.ENSP00000229270 (pp) 9606.ENSP00000466259	0.08		0.095	0.089	0.651	0.595
			9606.ENSP00000229270 (pp) 9606.ENSP00000377617	0.078			0.057	0.446	0.414
			9606.ENSP00000229270 (pp) 9606.ENSP00000380070	0.925	0.978	0.713	0.115	0.999	0.95
			9606.ENSP00000229270 (pp) 9606.ENSP00000354532	0.056			0.057	0.508	0.492
			9606.ENSP00000229270 (pp) 9606.ENSP00000351646	0.127		0.194	0.044	0.471	0.308
			9606.ENSP00000229270 (pp) 9606.ENSP00000437402	0.78	0.289	0.251	0.111	0.959	0.672
			9606.ENSP00000229270 (pp) 9606.ENSP00000358719	0.108				0.542	0.508
			9606.ENSP00000229270 (pp) 9606.ENSP00000362413	0.882	0.34	0.603	0.115	0.999	0.917
			9606.ENSP00000229270 (pp) 9606.ENSP00000262746	0.265		0.071		0.672	0.559
			9606.ENSP00000229270 (pp) 9606.ENSP00000496166	0.516	0.957	0.292	0.045	0.997	0.867
			9606.ENSP00000229270 (pp) 9606.ENSP00000419425	0.406		0.069		0.636	0.395
			9606.ENSP00000304408 (pp) 9606.ENSP00000364979	0.368	0.4			0.856	0.624
			9606.ENSP00000304408 (pp) 9606.ENSP00000424571	0.116		0.099		0.751	0.713
			9606.ENSP00000304408 (pp) 9606.ENSP00000355751	0.347		0.099		0.804	0.694
			9606.ENSP00000304408 (pp) 9606.ENSP00000346508	0.043				0.489	0.488
			9606.ENSP00000229270 (pp) 9606.ENSP00000405573	0.976	0.8	0.394	0.229	0.999	0.846
			9606.ENSP00000229270 (pp) 9606.ENSP00000445175	0.489		0.21	0.057	0.913	0.798
			9606.ENSP00000304408 (pp) 9606.ENSP00000495360	0.042		0.045		0.446	0.444
			9606.ENSP00000304408 (pp) 9606.ENSP00000369071	0.791		0.076		0.976	0.886
			9606.ENSP00000304408 (pp) 9606.ENSP00000327336	0.472		0.091		0.89	0.79
			9606.ENSP00000304408 (pp) 9606.ENSP00000352798	0.105	0.4			0.558	0.179
			9606.ENSP00000304408 (pp) 9606.ENSP00000305714	0.088	0.4	0.514		0.822	0.41
			9606.ENSP00000304408 (pp) 9606.ENSP00000332371	0.103	0.4			0.715	0.514
			9606.ENSP00000304408 (pp) 9606.ENSP00000330523	0.336				0.52	0.308
			9606.ENSP00000304408 (pp) 9606.ENSP00000360882	0.786	0.72			0.983	0.731
			9606.ENSP00000304408 (pp) 9606.ENSP00000325527	0.556		0.099		0.97	0.932
			9606.ENSP00000304408 (pp) 9606.ENSP00000379350	0.081	0.9	0.051		0.942	0.415
			9606.ENSP00000304408 (pp) 9606.ENSP00000356954	0.2				0.782	0.739
			9606.ENSP00000304408 (pp) 9606.ENSP00000346839	0.448		0.05		0.928	0.874
			9606.ENSP00000304408 (pp) 9606.ENSP00000342858	0.086				0.43	0.402
			9606.ENSP00000304408 (pp) 9606.ENSP00000376678	0.319				0.592	0.426
			9606.ENSP00000304408 (pp) 9606.ENSP00000353654	0.262	0.4			0.817	0.586
			9606.ENSP00000304408 (pp) 9606.ENSP00000378517	0.054				0.402	0.394
			9606.ENSP00000304408 (pp) 9606.ENSP00000352455	0.284				0.631	0.507
			9606.ENSP00000304408 (pp) 9606.ENSP00000380070	0.042				0.601	0.601
			9606.ENSP00000304408 (pp) 9606.ENSP00000416330	0.221		0.068		0.531	0.407
			9606.ENSP00000304408 (pp) 9606.ENSP00000347041	0.38		0.091		0.691	0.496
			9606.ENSP00000265896 (pp) 9606.ENSP00000278840	0.2	0.223			0.535	0.313
			9606.ENSP00000265896 (pp) 9606.ENSP00000365773	0.123				0.428	0.375
			9606.ENSP00000304408 (pp) 9606.ENSP00000359114	0.354	0.72			0.965	0.817
			9606.ENSP00000304408 (pp) 9606.ENSP00000373783	0.1		0.091		0.484	0.421
			9606.ENSP00000304408 (pp) 9606.ENSP00000351807	0.187				0.872	0.85
			9606.ENSP00000304408 (pp) 9606.ENSP00000380901	0.146	0.4			0.697	0.375
			9606.ENSP00000265896 (pp) 9606.ENSP00000370748	0.742				0.957	0.842
			9606.ENSP00000265896 (pp) 9606.ENSP00000359380	0.354				0.692	0.543
			9606.ENSP00000265896 (pp) 9606.ENSP00000322229	0.183	0.223			0.56	0.363
			9606.ENSP00000265896 (pp) 9606.ENSP00000378854	0.067	0.187			0.403	0.276
			9606.ENSP00000265896 (pp) 9606.ENSP00000287936	0.812				0.973	0.864
			9606.ENSP00000265896 (pp) 9606.ENSP00000347717	0.584		0.782		0.983	0.829
			9606.ENSP00000265896 (pp) 9606.ENSP00000466259	0.186				0.558	0.48
			9606.ENSP00000265896 (pp) 9606.ENSP00000380070	0.073				0.4	0.379
			9606.ENSP00000326737 (pp) 9606.ENSP00000339328	0.269				0.422	0.242
			9606.ENSP00000326737 (pp) 9606.ENSP00000402060	0.222				0.584	0.488
			9606.ENSP00000326737 (pp) 9606.ENSP00000386541	0.055	0.4			0.408
			9606.ENSP00000326737 (pp) 9606.ENSP00000355325	0.078	0.4			0.423
			9606.ENSP00000265896 (pp) 9606.ENSP00000360316	0.279				0.856	0.81
			9606.ENSP00000265896 (pp) 9606.ENSP00000350012	0.173		0.052	0.042	0.437	0.339
			9606.ENSP00000265896 (pp) 9606.ENSP00000370750	0.271	0.167	0.053		0.523	0.27
			9606.ENSP00000265896 (pp) 9606.ENSP00000417052	0.298				0.697	0.587
			9606.ENSP00000325527 (pp) 9606.ENSP00000369071	0.287		0.046		0.785	0.71
			9606.ENSP00000325527 (pp) 9606.ENSP00000360882	0.522		0.099		0.929	0.85
			9606.ENSP00000325527 (pp) 9606.ENSP00000327336	0.266		0.099		0.784	0.7
			9606.ENSP00000325527 (pp) 9606.ENSP00000370542	0.06		0.07		0.524	0.5
			9606.ENSP00000325527 (pp) 9606.ENSP00000355751	0.327				0.494	0.279
			9606.ENSP00000325527 (pp) 9606.ENSP00000328181					0.407	0.407
			9606.ENSP00000325527 (pp) 9606.ENSP00000364979	0.317		0.099		0.805	0.709
			9606.ENSP00000325527 (pp) 9606.ENSP00000424571	0.084	0.5	0.236		0.909	0.768
			9606.ENSP00000325527 (pp) 9606.ENSP00000373783	0.204				0.516	0.418
			9606.ENSP00000325527 (pp) 9606.ENSP00000356954	0.211		0.045		0.797	0.753
			9606.ENSP00000325527 (pp) 9606.ENSP00000352455	0.297	0.5			0.976	0.939
			9606.ENSP00000325527 (pp) 9606.ENSP00000332371	0.108		0.099		0.501	0.43
			9606.ENSP00000325527 (pp) 9606.ENSP00000379350	0.137	0.5	0.069		0.716	0.378
			9606.ENSP00000325527 (pp) 9606.ENSP00000353654	0.306		0.099		0.656	0.494
			9606.ENSP00000325527 (pp) 9606.ENSP00000380901	0.104		0.099		0.403	0.321
			9606.ENSP00000325527 (pp) 9606.ENSP00000483552	0.07	0.4	0.045		0.661	0.439
			9606.ENSP00000325527 (pp) 9606.ENSP00000347041	0.248		0.099		0.624	0.49
			9606.ENSP00000325527 (pp) 9606.ENSP00000416330	0.137		0.046		0.432	0.365
			9606.ENSP00000378854 (pp) 9606.ENSP00000444408	0.063				0.463	0.451
			9606.ENSP00000378854 (pp) 9606.ENSP00000443459	0.055	0.154		0.12	0.629	0.536
			9606.ENSP00000325527 (pp) 9606.ENSP00000376678	0.118		0.127		0.481	0.381
			9606.ENSP00000325527 (pp) 9606.ENSP00000346839	0.24		0.236		0.982	0.973
			9606.ENSP00000325527 (pp) 9606.ENSP00000359114	0.219		0.099		0.602	0.48
			9606.ENSP00000325527 (pp) 9606.ENSP00000351807	0.209		0.622		0.999	0.999
			9606.ENSP00000261978 (pp) 9606.ENSP00000325527	0.305		0.054		0.887	0.842
			9606.ENSP00000261978 (pp) 9606.ENSP00000364979	0.195		0.099		0.498	0.364
			9606.ENSP00000261978 (pp) 9606.ENSP00000351807	0.12		0.094		0.735	0.695
			9606.ENSP00000261978 (pp) 9606.ENSP00000297268	0.193		0.099		0.526	0.402
			9606.ENSP00000261978 (pp) 9606.ENSP00000360882	0.189		0.099		0.526	0.404
			9606.ENSP00000378854 (pp) 9606.ENSP00000380070	0.06	0.673			0.779	0.341
			9606.ENSP00000261978 (pp) 9606.ENSP00000424571	0.067		0.146		0.403	0.312
			9606.ENSP00000261978 (pp) 9606.ENSP00000355751	0.242				0.434	0.285
			9606.ENSP00000261978 (pp) 9606.ENSP00000352455	0.17				0.659	0.606
			9606.ENSP00000261978 (pp) 9606.ENSP00000356954	0.173		0.045		0.417	0.322
			9606.ENSP00000261978 (pp) 9606.ENSP00000327336	0.238		0.099		0.557	0.407
			9606.ENSP00000261978 (pp) 9606.ENSP00000346839	0.147				0.67	0.63
			9606.ENSP00000261978 (pp) 9606.ENSP00000369071	0.203		0.046		0.616	0.536
			9606.ENSP00000261978 (pp) 9606.ENSP00000347041	0.169		0.099		0.434	0.305
			9606.ENSP00000261978 (pp) 9606.ENSP00000262158	0.082		0.053		0.405	0.372
			9606.ENSP00000261978 (pp) 9606.ENSP00000266085	0.151				0.477	0.41
			9606.ENSP00000369071 (pp) 9606.ENSP00000378517	0.062				0.704	0.697
			9606.ENSP00000369071 (pp) 9606.ENSP00000376678	0.199				0.543	0.453
			9606.ENSP00000369071 (pp) 9606.ENSP00000416330	0.149		0.292		0.643	0.436
			9606.ENSP00000369071 (pp) 9606.ENSP00000373783	0.145		0.046		0.549	0.492
			9606.ENSP00000261978 (pp) 9606.ENSP00000416330	0.195		0.046		0.505	0.407
			9606.ENSP00000261978 (pp) 9606.ENSP00000304408	0.224		0.099		0.529	0.381
			9606.ENSP00000261978 (pp) 9606.ENSP00000359114	0.09		0.099		0.404	0.333
			9606.ENSP00000261978 (pp) 9606.ENSP00000380901	0.131		0.099		0.402	0.298
			9606.ENSP00000369071 (pp) 9606.ENSP00000370473	0.182				0.412	0.311
			9606.ENSP00000369071 (pp) 9606.ENSP00000379350	0.097				0.486	0.454
			9606.ENSP00000369071 (pp) 9606.ENSP00000398736	0.134				0.437	0.377
			9606.ENSP00000369071 (pp) 9606.ENSP00000495360	0.044				0.478	0.477
			9606.ENSP00000369071 (pp) 9606.ENSP00000380070					0.503	0.504
			9606.ENSP00000369071 (pp) 9606.ENSP00000413707	0.197		0.045		0.42	0.305
			9606.ENSP00000369071 (pp) 9606.ENSP00000424571	0.089		0.046		0.41	0.376
			9606.ENSP00000369071 (pp) 9606.ENSP00000370542	0.072				0.527	0.512
			9606.ENSP00000376678 (pp) 9606.ENSP00000437402	0.068		0.377		0.426	0.091
			9606.ENSP00000376678 (pp) 9606.ENSP00000419425	0.062		0.319		0.459	0.223
			9606.ENSP00000376678 (pp) 9606.ENSP00000495530	0.075		0.239		0.402	0.22
			9606.ENSP00000376678 (pp) 9606.ENSP00000398736	0.273				0.429	0.248
			9606.ENSP00000376678 (pp) 9606.ENSP00000416330	0.174				0.403	0.308
			9606.ENSP00000376678 (pp) 9606.ENSP00000494125	0.197		0.292		0.638	0.415
			9606.ENSP00000376678 (pp) 9606.ENSP00000441434	0.501				0.556	0.148
			9606.ENSP00000376678 (pp) 9606.ENSP00000380070	0.071		0.095		0.571	0.532
			9606.ENSP00000353654 (pp) 9606.ENSP00000360882	0.37	0.4	0.098		0.872	0.67
			9606.ENSP00000353654 (pp) 9606.ENSP00000364979	0.999	0.9	0.956		0.999	0.961
			9606.ENSP00000353654 (pp) 9606.ENSP00000370542	0.106	0.65			0.721	0.181
			9606.ENSP00000353654 (pp) 9606.ENSP00000354826	0.313		0.107		0.455	0.184
			9606.ENSP00000376678 (pp) 9606.ENSP00000378517	0.042				0.584	0.584
			9606.ENSP00000376678 (pp) 9606.ENSP00000496494	0.406				0.724	0.555
			9606.ENSP00000353654 (pp) 9606.ENSP00000369071	0.222		0.071		0.497	0.36
			9606.ENSP00000353654 (pp) 9606.ENSP00000355751	0.174	0.4	0.099		0.679	0.366
			9606.ENSP00000353654 (pp) 9606.ENSP00000416330	0.129		0.068		0.669	0.626
			9606.ENSP00000353654 (pp) 9606.ENSP00000378517	0.072	0.4			0.545	0.249
			9606.ENSP00000354621 (pp) 9606.ENSP00000495360			0.292		0.554	0.397
			9606.ENSP00000353654 (pp) 9606.ENSP00000359114	0.123	0.4	0.091		0.715	0.476
			9606.ENSP00000353654 (pp) 9606.ENSP00000356954	0.266				0.5	0.348
			9606.ENSP00000353654 (pp) 9606.ENSP00000380901	0.072	0.4	0.328		0.697	0.213
			9606.ENSP00000353654 (pp) 9606.ENSP00000379350	0.086	0.65	0.051		0.776	0.349
			9606.ENSP00000353654 (pp) 9606.ENSP00000373783	0.196		0.436		0.656	0.303
			9606.ENSP00000297268 (pp) 9606.ENSP00000424571	0.094		0.099		0.516	0.455
			9606.ENSP00000297268 (pp) 9606.ENSP00000364979	0.309	0.4			0.757	0.41
			9606.ENSP00000297268 (pp) 9606.ENSP00000360882	0.661	0.72	0.26		0.989	0.864
			9606.ENSP00000297268 (pp) 9606.ENSP00000325527	0.677		0.099		0.965	0.891
			9606.ENSP00000297268 (pp) 9606.ENSP00000354826	0.261		0.107		0.443	0.225
			9606.ENSP00000354621 (pp) 9606.ENSP00000363826		0.5	0.072		0.535	0.08
			9606.ENSP00000297268 (pp) 9606.ENSP00000355751	0.49		0.099		0.858	0.716
			9606.ENSP00000297268 (pp) 9606.ENSP00000495360	0.042		0.045		0.429	0.426
			9606.ENSP00000297268 (pp) 9606.ENSP00000346508	0.049				0.581	0.578
			9606.ENSP00000297268 (pp) 9606.ENSP00000370542	0.062	0.65			0.715	0.203
			9606.ENSP00000297268 (pp) 9606.ENSP00000353654	0.252	0.4	0.098		0.786	0.494
			9606.ENSP00000297268 (pp) 9606.ENSP00000379350	0.11	0.9	0.051		0.988	0.884
			9606.ENSP00000297268 (pp) 9606.ENSP00000496494	0.181				0.563	0.489
			9606.ENSP00000297268 (pp) 9606.ENSP00000369071	0.522		0.099		0.918	0.826
			9606.ENSP00000297268 (pp) 9606.ENSP00000327336	0.516		0.091		0.938	0.871
			9606.ENSP00000297268 (pp) 9606.ENSP00000370473	0.152				0.468	0.399
			9606.ENSP00000297268 (pp) 9606.ENSP00000378517	0.133				0.57	0.525
			9606.ENSP00000297268 (pp) 9606.ENSP00000376678	0.414				0.744	0.581
			9606.ENSP00000297268 (pp) 9606.ENSP00000330523	0.335				0.684	0.545
			9606.ENSP00000297268 (pp) 9606.ENSP00000352798	0.122	0.4			0.575	0.186
			9606.ENSP00000297268 (pp) 9606.ENSP00000373783	0.131		0.091		0.516	0.437
			9606.ENSP00000297268 (pp) 9606.ENSP00000356954	0.267				0.835	0.784
			9606.ENSP00000297268 (pp) 9606.ENSP00000352455	0.212				0.506	0.4
			9606.ENSP00000297268 (pp) 9606.ENSP00000346839	0.54	0.4	0.05		0.982	0.942
			9606.ENSP00000297268 (pp) 9606.ENSP00000304408	0.999	0.9	0.229		0.999	0.966
			9606.ENSP00000297268 (pp) 9606.ENSP00000380901	0.098	0.4			0.574	0.157
			9606.ENSP00000297268 (pp) 9606.ENSP00000416330	0.195		0.068		0.738	0.68
			9606.ENSP00000297268 (pp) 9606.ENSP00000300026	0.093	0.5	0.042		0.876	0.749
			9606.ENSP00000297268 (pp) 9606.ENSP00000305714	0.073	0.4	0.049		0.784	0.641
			9606.ENSP00000297268 (pp) 9606.ENSP00000332371	0.118	0.4			0.534	0.191
			9606.ENSP00000297268 (pp) 9606.ENSP00000359114	0.295	0.9	0.069		0.992	0.899
			9606.ENSP00000297268 (pp) 9606.ENSP00000303315	0.043		0.091		0.433	0.401
			9606.ENSP00000265077 (pp) 9606.ENSP00000416330	0.26		0.046		0.512	0.364
			9606.ENSP00000265077 (pp) 9606.ENSP00000356954	0.062				0.407	0.394
			9606.ENSP00000265077 (pp) 9606.ENSP00000378517	0.072				0.631	0.619
			9606.ENSP00000265077 (pp) 9606.ENSP00000297268	0.183		0.091		0.756	0.699
			9606.ENSP00000297268 (pp) 9606.ENSP00000347041	0.353		0.091		0.695	0.523
			9606.ENSP00000297268 (pp) 9606.ENSP00000380070	0.042				0.589	0.589
			9606.ENSP00000265077 (pp) 9606.ENSP00000346839	0.099				0.866	0.858
			9606.ENSP00000297268 (pp) 9606.ENSP00000351807	0.234				0.777	0.722
			9606.ENSP00000265077 (pp) 9606.ENSP00000304408	0.144		0.091		0.722	0.672
			9606.ENSP00000265077 (pp) 9606.ENSP00000327336	0.082	0.4	0.099		0.951	0.913
			9606.ENSP00000265077 (pp) 9606.ENSP00000347041	0.082		0.099		0.767	0.742
			9606.ENSP00000265077 (pp) 9606.ENSP00000351807	0.056		0.094		0.874	0.865
			9606.ENSP00000265077 (pp) 9606.ENSP00000376678	0.125		0.127		0.401	0.279
			9606.ENSP00000265077 (pp) 9606.ENSP00000330523	0.083				0.549	0.529
			9606.ENSP00000265077 (pp) 9606.ENSP00000353654	0.121		0.091		0.433	0.348
			9606.ENSP00000265077 (pp) 9606.ENSP00000269141	0.078		0.066		0.573	0.545
			9606.ENSP00000265077 (pp) 9606.ENSP00000360882	0.128		0.091		0.631	0.572
			9606.ENSP00000265077 (pp) 9606.ENSP00000355751	0.138				0.636	0.596
			9606.ENSP00000265077 (pp) 9606.ENSP00000325527	0.17		0.292		0.91	0.86
			9606.ENSP00000265077 (pp) 9606.ENSP00000495360	0.05		0.091		0.409	0.371
			9606.ENSP00000265077 (pp) 9606.ENSP00000359114	0.153		0.091		0.498	0.401
			9606.ENSP00000265077 (pp) 9606.ENSP00000380070	0.062		0.071		0.401	0.368
			9606.ENSP00000265077 (pp) 9606.ENSP00000364979	0.126		0.091		0.448	0.361
			9606.ENSP00000265077 (pp) 9606.ENSP00000369071	0.147		0.046		0.607	0.556
			9606.ENSP00000234256 (pp) 9606.ENSP00000261622	0.151		0.05		0.671	0.625
			9606.ENSP00000494125 (pp) 9606.ENSP00000496494	0.244	0.72	0.681		0.986	0.821
			9606.ENSP00000234256 (pp) 9606.ENSP00000378854	0.056				0.551	0.545
			9606.ENSP00000234256 (pp) 9606.ENSP00000377845	0.076				0.502	0.484
			9606.ENSP00000265077 (pp) 9606.ENSP00000339328	0.086				0.488	0.463
			9606.ENSP00000265077 (pp) 9606.ENSP00000370473	0.065				0.52	0.509
			9606.ENSP00000265077 (pp) 9606.ENSP00000370542		0.5	0.07		0.793	0.592
			9606.ENSP00000265077 (pp) 9606.ENSP00000379350	0.074		0.067		0.667	0.646
			9606.ENSP00000367220 (pp) 9606.ENSP00000380070	0.256		0.191		0.635	0.444
			9606.ENSP00000367220 (pp) 9606.ENSP00000379350	0.152		0.065		0.559	0.49
			9606.ENSP00000261023 (pp) 9606.ENSP00000424571	0.092	0.5	0.054		0.582	0.143
			9606.ENSP00000367220 (pp) 9606.ENSP00000376330	0.075	0.5	0.242		0.92	0.8
			9606.ENSP00000234256 (pp) 9606.ENSP00000444408	0.109		0.493		0.654	0.278
			9606.ENSP00000234256 (pp) 9606.ENSP00000365773	0.147				0.627	0.581
			9606.ENSP00000367220 (pp) 9606.ENSP00000494125	0.162		0.185		0.506	0.335
			9606.ENSP00000367220 (pp) 9606.ENSP00000496494	0.092		0.185		0.403	0.258
			9606.ENSP00000261023 (pp) 9606.ENSP00000296591	0.101		0.162		0.592	0.502
			9606.ENSP00000261023 (pp) 9606.ENSP00000264144	0.11	0.65	0.071		0.818	0.448
			9606.ENSP00000261023 (pp) 9606.ENSP00000325527	0.153	0.5	0.054		0.667	0.269
			9606.ENSP00000261023 (pp) 9606.ENSP00000379350	0.197	0.9	0.743		0.999	0.994
			9606.ENSP00000261023 (pp) 9606.ENSP00000495360	0.107		0.07		0.449	0.391
			9606.ENSP00000261023 (pp) 9606.ENSP00000369071	0.104				0.772	0.756
			9606.ENSP00000261023 (pp) 9606.ENSP00000355751	0.16	0.9	0.054		0.936	0.29
			9606.ENSP00000261023 (pp) 9606.ENSP00000364979	0.125	0.65			0.863	0.591
			9606.ENSP00000261023 (pp) 9606.ENSP00000346839	0.126	0.9	0.96		0.999	0.997
			9606.ENSP00000261023 (pp) 9606.ENSP00000398736	0.097		0.292		0.852	0.788
			9606.ENSP00000261023 (pp) 9606.ENSP00000353654	0.108	0.65			0.841	0.532
			9606.ENSP00000261023 (pp) 9606.ENSP00000356954	0.115				0.423	0.376
			9606.ENSP00000261023 (pp) 9606.ENSP00000339328	0.079				0.589	0.573
			9606.ENSP00000261023 (pp) 9606.ENSP00000402060	0.095				0.529	0.501
			9606.ENSP00000261023 (pp) 9606.ENSP00000327336	0.073		0.05		0.514	0.493
			9606.ENSP00000261023 (pp) 9606.ENSP00000355330	0.082		0.238		0.411	0.226
			9606.ENSP00000261023 (pp) 9606.ENSP00000352798	0.067	0.5	0.238		0.713	0.289
			9606.ENSP00000261023 (pp) 9606.ENSP00000376678	0.092				0.44	0.409
			9606.ENSP00000261023 (pp) 9606.ENSP00000359114	0.1		0.292		0.479	0.248
			9606.ENSP00000261023 (pp) 9606.ENSP00000293379	0.067	0.9			0.946	0.46
			9606.ENSP00000261023 (pp) 9606.ENSP00000269141	0.067				0.419	0.403
			9606.ENSP00000261023 (pp) 9606.ENSP00000370542	0.062	0.9			0.924	0.262
			9606.ENSP00000261023 (pp) 9606.ENSP00000297268	0.179	0.65			0.889	0.648
			9606.ENSP00000261023 (pp) 9606.ENSP00000380948	0.099	0.9	0.135		0.99	0.89
			9606.ENSP00000370748 (pp) 9606.ENSP00000378854	0.083	0.792		0.044	0.83	0.179
			9606.ENSP00000370748 (pp) 9606.ENSP00000466259	0.095				0.441	0.408
			9606.ENSP00000322229 (pp) 9606.ENSP00000347717	0.202		0.164		0.492	0.3
			9606.ENSP00000370748 (pp) 9606.ENSP00000417052	0.301				0.622	0.482
			9606.ENSP00000261023 (pp) 9606.ENSP00000304408	0.11				0.622	0.594
			9606.ENSP00000261023 (pp) 9606.ENSP00000378517	0.151	0.9	0.292		0.999	0.99
			9606.ENSP00000261023 (pp) 9606.ENSP00000342858	0.123				0.591	0.554
			9606.ENSP00000261023 (pp) 9606.ENSP00000380070	0.049				0.472	0.468
			9606.ENSP00000234091 (pp) 9606.ENSP00000365280	0.115				0.516	0.462
			9606.ENSP00000234091 (pp) 9606.ENSP00000288840	0.074				0.419	0.399
			9606.ENSP00000234091 (pp) 9606.ENSP00000328181					0.426	0.426
			9606.ENSP00000234091 (pp) 9606.ENSP00000262158	0.138				0.478	0.419
			9606.ENSP00000322229 (pp) 9606.ENSP00000417052	0.143				0.833	0.814
			9606.ENSP00000322229 (pp) 9606.ENSP00000466259	0.097				0.411	0.375
			9606.ENSP00000234091 (pp) 9606.ENSP00000363689	0.16		0.091		0.545	0.452
			9606.ENSP00000322229 (pp) 9606.ENSP00000359380	0.23		0.067	0.042	0.959	0.948
			9606.ENSP00000346839 (pp) 9606.ENSP00000495360	0.077		0.049		0.85	0.844
			9606.ENSP00000346839 (pp) 9606.ENSP00000355751	0.222				0.854	0.821
			9606.ENSP00000346839 (pp) 9606.ENSP00000366307	0.044				0.401	0.4
			9606.ENSP00000346839 (pp) 9606.ENSP00000496166	0.042		0.071		0.488	0.471
			9606.ENSP00000346839 (pp) 9606.ENSP00000424571	0.086		0.236		0.876	0.837
			9606.ENSP00000234091 (pp) 9606.ENSP00000495360	0.044				0.422	0.421
			9606.ENSP00000346839 (pp) 9606.ENSP00000360882	0.293		0.299		0.84	0.704
			9606.ENSP00000346839 (pp) 9606.ENSP00000364979	0.251		0.05		0.849	0.805
			9606.ENSP00000346839 (pp) 9606.ENSP00000369071	0.247		0.05		0.996	0.995
			9606.ENSP00000346839 (pp) 9606.ENSP00000370473	0.211		0.51		0.967	0.923
			9606.ENSP00000346839 (pp) 9606.ENSP00000405573	0.042				0.404	0.404
			9606.ENSP00000346839 (pp) 9606.ENSP00000355330	0.112		0.803		0.997	0.986
			9606.ENSP00000346839 (pp) 9606.ENSP00000362413	0.056		0.072		0.483	0.458
			9606.ENSP00000346839 (pp) 9606.ENSP00000348416	0.109				0.717	0.696
			9606.ENSP00000346839 (pp) 9606.ENSP00000495530	0.064		0.071		0.791	0.78
			9606.ENSP00000346839 (pp) 9606.ENSP00000354826	0.214		0.049		0.47	0.348
			9606.ENSP00000346839 (pp) 9606.ENSP00000379350	0.099	0.9	0.981		0.999	0.998
			9606.ENSP00000346839 (pp) 9606.ENSP00000441765	0.082				0.404	0.378
			9606.ENSP00000346839 (pp) 9606.ENSP00000483552	0.042				0.673	0.673
			9606.ENSP00000346839 (pp) 9606.ENSP00000398736	0.197				0.691	0.631
			9606.ENSP00000346839 (pp) 9606.ENSP00000370542	0.086	0.9			0.999	0.992
			9606.ENSP00000346839 (pp) 9606.ENSP00000363081	0.109				0.686	0.663
			9606.ENSP00000346839 (pp) 9606.ENSP00000376678	0.243				0.61	0.506
			9606.ENSP00000346839 (pp) 9606.ENSP00000497759	0.137				0.557	0.509
			9606.ENSP00000346839 (pp) 9606.ENSP00000351807	0.062				0.998	0.998
			9606.ENSP00000346839 (pp) 9606.ENSP00000444408	0.061				0.454	0.443
			9606.ENSP00000346839 (pp) 9606.ENSP00000352798	0.164				0.838	0.815
			9606.ENSP00000346839 (pp) 9606.ENSP00000380948	0.049	0.65			0.976	0.935
			9606.ENSP00000346839 (pp) 9606.ENSP00000373783	0.186		0.405		0.819	0.657
			9606.ENSP00000346839 (pp) 9606.ENSP00000356954	0.216		0.292		0.963	0.939
			9606.ENSP00000346839 (pp) 9606.ENSP00000353654	0.25		0.05		0.75	0.679
			9606.ENSP00000346839 (pp) 9606.ENSP00000378517	0.098				0.996	0.996
			9606.ENSP00000346839 (pp) 9606.ENSP00000494125	0.07	0.5			0.625	0.259
			9606.ENSP00000346839 (pp) 9606.ENSP00000347041	0.086				0.907	0.903
			9606.ENSP00000352798 (pp) 9606.ENSP00000355751	0.113		0.048		0.551	0.511
			9606.ENSP00000346839 (pp) 9606.ENSP00000380070	0.06		0.072		0.945	0.943
			9606.ENSP00000346839 (pp) 9606.ENSP00000380901	0.081		0.425		0.585	0.278
			9606.ENSP00000346839 (pp) 9606.ENSP00000416330	0.237		0.299		0.995	0.993
			9606.ENSP00000346839 (pp) 9606.ENSP00000415786	0.156				0.53	0.466
			9606.ENSP00000346839 (pp) 9606.ENSP00000359114	0.143		0.05		0.511	0.448
			9606.ENSP00000352798 (pp) 9606.ENSP00000356954	0.117				0.419	0.37
			9606.ENSP00000352798 (pp) 9606.ENSP00000419425					0.404	0.404
			9606.ENSP00000352798 (pp) 9606.ENSP00000379350	0.074	0.5	0.51		0.863	0.47
			9606.ENSP00000352798 (pp) 9606.ENSP00000370542	0.136				0.473	0.415
			9606.ENSP00000352798 (pp) 9606.ENSP00000369071	0.1				0.414	0.376
			9606.ENSP00000352798 (pp) 9606.ENSP00000370473	0.187				0.649	0.586
			9606.ENSP00000352798 (pp) 9606.ENSP00000360882	0.152	0.4			0.568	0.219
			9606.ENSP00000352798 (pp) 9606.ENSP00000364979	0.253	0.4	0.292		0.774	0.373
			9606.ENSP00000350012 (pp) 9606.ENSP00000466259	0.085				0.656	0.64
			9606.ENSP00000350012 (pp) 9606.ENSP00000444408	0.044		0.229	0.042	0.538	0.424
			9606.ENSP00000350012 (pp) 9606.ENSP00000359380	0.182		0.107		0.673	0.589
			9606.ENSP00000350012 (pp) 9606.ENSP00000362413	0.054				0.414	0.407
			9606.ENSP00000352798 (pp) 9606.ENSP00000353654	0.255	0.4			0.733	0.396
			9606.ENSP00000352798 (pp) 9606.ENSP00000355330	0.085		0.238		0.669	0.564
			9606.ENSP00000352798 (pp) 9606.ENSP00000359114	0.053	0.4			0.644	0.424
			9606.ENSP00000352798 (pp) 9606.ENSP00000380901	0.072	0.4	0.405		0.737	0.235
			9606.ENSP00000330523 (pp) 9606.ENSP00000355751	0.315				0.52	0.329
			9606.ENSP00000330523 (pp) 9606.ENSP00000356954	0.172				0.563	0.495
			9606.ENSP00000330523 (pp) 9606.ENSP00000369071	0.322				0.709	0.589
			9606.ENSP00000330523 (pp) 9606.ENSP00000370473	0.123				0.472	0.423
			9606.ENSP00000330523 (pp) 9606.ENSP00000359114	0.187				0.474	0.38
			9606.ENSP00000350012 (pp) 9606.ENSP00000370748	0.179				0.418	0.321
			9606.ENSP00000330523 (pp) 9606.ENSP00000360882	0.296				0.619	0.482
			9606.ENSP00000330523 (pp) 9606.ENSP00000346839	0.203				0.527	0.431
			9606.ENSP00000287936 (pp) 9606.ENSP00000360316	0.286				0.829	0.771
			9606.ENSP00000287936 (pp) 9606.ENSP00000351646	0.048				0.456
			9606.ENSP00000287936 (pp) 9606.ENSP00000322229	0.136				0.456	0.397
			9606.ENSP00000287936 (pp) 9606.ENSP00000445175	0.11			0.045	0.434	0.388
			9606.ENSP00000365280 (pp) 9606.ENSP00000380070	0.068				0.415	0.399
			9606.ENSP00000365280 (pp) 9606.ENSP00000495360	0.049				0.421	0.417
			9606.ENSP00000287936 (pp) 9606.ENSP00000359380	0.182				0.747	0.704
			9606.ENSP00000287936 (pp) 9606.ENSP00000417052	0.199				0.655	0.588
			9606.ENSP00000287936 (pp) 9606.ENSP00000380070	0.049				0.67	0.668
			9606.ENSP00000287936 (pp) 9606.ENSP00000371532	0.075				0.442	0.422
			9606.ENSP00000355785 (pp) 9606.ENSP00000370473	0.073				0.45	0.431
			9606.ENSP00000287936 (pp) 9606.ENSP00000350012	0.359		0.135	0.046	0.656	0.427
			9606.ENSP00000287936 (pp) 9606.ENSP00000347717	0.385				0.904	0.851
			9606.ENSP00000287936 (pp) 9606.ENSP00000354677					0.493	0.494
			9606.ENSP00000287936 (pp) 9606.ENSP00000370748	0.541			0.12	0.926	0.809
			9606.ENSP00000287936 (pp) 9606.ENSP00000466259	0.203			0.043	0.711	0.652
			9606.ENSP00000360316 (pp) 9606.ENSP00000380070	0.074		0.061	0.051	0.406	0.365
			9606.ENSP00000360316 (pp) 9606.ENSP00000466259	0.203				0.437	0.324
			9606.ENSP00000360316 (pp) 9606.ENSP00000370748	0.203			0.042	0.765	0.717
			9606.ENSP00000360316 (pp) 9606.ENSP00000371532	0.066				0.505	0.492
			9606.ENSP00000355785 (pp) 9606.ENSP00000363081	0.056		0.045		0.499	0.489
			9606.ENSP00000355785 (pp) 9606.ENSP00000363826	0.059				0.484	0.475
			9606.ENSP00000363826 (pp) 9606.ENSP00000483552					0.418	0.418
			9606.ENSP00000363826 (pp) 9606.ENSP00000495360			0.065		0.798	0.793
			9606.ENSP00000222271 (pp) 9606.ENSP00000376678	0.144		0.127		0.606	0.515
			9606.ENSP00000222271 (pp) 9606.ENSP00000327336	0.267		0.099		0.724	0.617
			9606.ENSP00000222271 (pp) 9606.ENSP00000260356	0.062				0.449	0.418
			9606.ENSP00000222271 (pp) 9606.ENSP00000356954	0.115		0.045		0.4	0.348
			9606.ENSP00000296861 (pp) 9606.ENSP00000326737	0.062				0.409	0.396
			9606.ENSP00000360316 (pp) 9606.ENSP00000417052	0.201	0.914	0.238		0.981	0.694
			9606.ENSP00000222271 (pp) 9606.ENSP00000378517	0.056				0.432	0.424
			9606.ENSP00000296861 (pp) 9606.ENSP00000370542	0.067				0.495	0.481
			9606.ENSP00000222271 (pp) 9606.ENSP00000225964	0.23		0.099		0.636	0.518
			9606.ENSP00000222271 (pp) 9606.ENSP00000293379	0.068	0.65	0.054		0.71	0.173
			9606.ENSP00000222271 (pp) 9606.ENSP00000261023	0.061	0.9	0.054		0.911	0.118
			9606.ENSP00000222271 (pp) 9606.ENSP00000297268	0.187		0.099		0.551	0.437
			9606.ENSP00000222271 (pp) 9606.ENSP00000304408	0.219		0.099		0.526	0.381
			9606.ENSP00000222271 (pp) 9606.ENSP00000359114	0.324		0.099		0.603	0.401
			9606.ENSP00000222271 (pp) 9606.ENSP00000346839	0.075				0.958	0.957
			9606.ENSP00000222271 (pp) 9606.ENSP00000231061	0.131		0.07		0.404	0.323
			9606.ENSP00000222271 (pp) 9606.ENSP00000370542	0.06	0.9	0.07		0.911	0.108
			9606.ENSP00000222271 (pp) 9606.ENSP00000347041	0.25		0.099		0.846	0.791
			9606.ENSP00000328181 (pp) 9606.ENSP00000437402	0.049				0.455	0.451
			9606.ENSP00000222271 (pp) 9606.ENSP00000379350		0.9	0.069		0.923	0.244
			9606.ENSP00000222271 (pp) 9606.ENSP00000370473	0.067				0.493	0.48
			9606.ENSP00000222271 (pp) 9606.ENSP00000383894	0.124	0.5	0.236		0.923	0.797
			9606.ENSP00000222271 (pp) 9606.ENSP00000351807	0.204		0.094		0.527	0.397
			9606.ENSP00000222271 (pp) 9606.ENSP00000369071	0.222		0.046		0.501	0.382
			9606.ENSP00000328181 (pp) 9606.ENSP00000378517					0.425	0.426
			9606.ENSP00000328181 (pp) 9606.ENSP00000380070					0.511	0.512
			9606.ENSP00000377033 (pp) 9606.ENSP00000445175	0.351				0.423	0.148
			9606.ENSP00000377033 (pp) 9606.ENSP00000410339	0.278	0.5			0.691	0.213
			9606.ENSP00000328181 (pp) 9606.ENSP00000363081	0.044				0.64	0.639
			9606.ENSP00000328181 (pp) 9606.ENSP00000495360					0.747	0.747
			9606.ENSP00000328181 (pp) 9606.ENSP00000365280	0.048				0.449	0.445
			9606.ENSP00000328181 (pp) 9606.ENSP00000346839					0.418	0.419
			9606.ENSP00000231004 (pp) 9606.ENSP00000351807	0.111	0.4	0.737		0.992	0.952
			9606.ENSP00000231004 (pp) 9606.ENSP00000263556	0.107		0.1		0.604	0.547
			9606.ENSP00000231004 (pp) 9606.ENSP00000359114	0.133		0.091		0.45	0.359
			9606.ENSP00000231004 (pp) 9606.ENSP00000293379	0.182		0.045		0.405	0.3
			9606.ENSP00000231004 (pp) 9606.ENSP00000380070	0.049		0.071		0.601	0.585
			9606.ENSP00000377033 (pp) 9606.ENSP00000380070	0.245		0.049	0.046	0.472	0.321
			9606.ENSP00000231004 (pp) 9606.ENSP00000300026	0.119		0.066		0.403	0.334
			9606.ENSP00000231004 (pp) 9606.ENSP00000347041	0.179		0.099		0.708	0.638
			9606.ENSP00000231004 (pp) 9606.ENSP00000282903	0.264		0.045		0.704	0.614
			9606.ENSP00000231004 (pp) 9606.ENSP00000297268	0.361		0.27		0.788	0.582
			9606.ENSP00000231004 (pp) 9606.ENSP00000378517	0.107				0.515	0.48
			9606.ENSP00000231004 (pp) 9606.ENSP00000261921	0.275	0.5			0.661	0.125
			9606.ENSP00000231004 (pp) 9606.ENSP00000260356	0.184				0.807	0.774
			9606.ENSP00000231004 (pp) 9606.ENSP00000304408	0.276		0.27		0.843	0.728
			9606.ENSP00000231004 (pp) 9606.ENSP00000305714	0.1	0.4	0.045		0.841	0.729
			9606.ENSP00000231004 (pp) 9606.ENSP00000416330	0.168		0.046		0.451	0.364
			9606.ENSP00000231004 (pp) 9606.ENSP00000346839	0.233		0.591		0.931	0.799
			9606.ENSP00000231004 (pp) 9606.ENSP00000352455	0.217	0.4			0.704	0.421
			9606.ENSP00000231004 (pp) 9606.ENSP00000327336	0.249		0.099		0.653	0.529
			9606.ENSP00000231004 (pp) 9606.ENSP00000376678	0.144		0.127		0.485	0.367
			9606.ENSP00000231004 (pp) 9606.ENSP00000231061	0.264		0.07		0.55	0.397
			9606.ENSP00000231004 (pp) 9606.ENSP00000353654	0.198		0.091		0.504	0.375
			9606.ENSP00000231004 (pp) 9606.ENSP00000356954	0.177				0.763	0.724
			9606.ENSP00000231004 (pp) 9606.ENSP00000373783	0.252	0.5	0.238		0.753	0.212
			9606.ENSP00000231004 (pp) 9606.ENSP00000266085	0.164				0.542	0.475
			9606.ENSP00000231004 (pp) 9606.ENSP00000355330	0.083		0.412		0.659	0.418
			9606.ENSP00000231004 (pp) 9606.ENSP00000370473	0.215				0.45	0.329
			9606.ENSP00000231004 (pp) 9606.ENSP00000261023	0.099		0.045		0.528	0.496
			9606.ENSP00000231004 (pp) 9606.ENSP00000269141	0.111		0.066		0.473	0.417
			9606.ENSP00000231004 (pp) 9606.ENSP00000398736	0.164				0.597	0.538
			9606.ENSP00000231004 (pp) 9606.ENSP00000379350	0.104		0.067		0.432	0.376
			9606.ENSP00000231004 (pp) 9606.ENSP00000354677	0.09		0.091		0.477	0.419
			9606.ENSP00000231004 (pp) 9606.ENSP00000360882	0.374		0.091		0.703	0.521
			9606.ENSP00000231004 (pp) 9606.ENSP00000355751	0.283				0.546	0.393
			9606.ENSP00000231004 (pp) 9606.ENSP00000364979	0.22		0.091		0.567	0.439
			9606.ENSP00000231004 (pp) 9606.ENSP00000424571	0.121				0.649	0.618
			9606.ENSP00000231004 (pp) 9606.ENSP00000495360			0.091		0.571	0.548
			9606.ENSP00000231004 (pp) 9606.ENSP00000325527	0.45		0.405		0.898	0.715
			9606.ENSP00000231004 (pp) 9606.ENSP00000369071	0.264		0.046		0.811	0.753
			9606.ENSP00000231004 (pp) 9606.ENSP00000261978	0.195				0.51	0.417
			9606.ENSP00000216037 (pp) 9606.ENSP00000370542	0.062				0.74	0.734
			9606.ENSP00000216037 (pp) 9606.ENSP00000359380	0.042				0.41	0.41
			9606.ENSP00000256646 (pp) 9606.ENSP00000348416	0.045		0.405		0.512	0.211
			9606.ENSP00000216037 (pp) 9606.ENSP00000420076	0.157	0.75			0.856	0.375
			9606.ENSP00000216037 (pp) 9606.ENSP00000244763	0.154	0.75			0.828	0.254
			9606.ENSP00000216037 (pp) 9606.ENSP00000379042			0.079		0.733	0.722
			9606.ENSP00000216037 (pp) 9606.ENSP00000377845	0.083				0.546	0.526
			9606.ENSP00000216037 (pp) 9606.ENSP00000380070	0.042				0.634	0.634
			9606.ENSP00000329797 (pp) 9606.ENSP00000402060					0.553	0.553
			9606.ENSP00000256646 (pp) 9606.ENSP00000269141	0.045		0.071		0.44	0.42
			9606.ENSP00000329797 (pp) 9606.ENSP00000346839	0.062		0.092		0.658	0.631
			9606.ENSP00000329797 (pp) 9606.ENSP00000370542					0.512	0.513
			9606.ENSP00000256646 (pp) 9606.ENSP00000380070			0.071		0.523	0.508
			9606.ENSP00000256646 (pp) 9606.ENSP00000370542	0.042		0.07		0.534	0.519
			9606.ENSP00000256646 (pp) 9606.ENSP00000483552	0.091	0.4	0.045		0.633	0.38
			9606.ENSP00000256646 (pp) 9606.ENSP00000495360	0.105		0.098		0.647	0.598
			9606.ENSP00000264027 (pp) 9606.ENSP00000347717	0.432	0.918	0.782		0.998	0.83
			9606.ENSP00000264027 (pp) 9606.ENSP00000278840	0.2	0.347		0.079	0.627	0.318
			9606.ENSP00000264027 (pp) 9606.ENSP00000287936	0.405				0.818	0.707
			9606.ENSP00000264027 (pp) 9606.ENSP00000265896	0.597		0.194		0.933	0.811
			9606.ENSP00000329797 (pp) 9606.ENSP00000366307			0.107		0.779	0.763
			9606.ENSP00000329797 (pp) 9606.ENSP00000348416	0.063		0.051		0.545	0.53
			9606.ENSP00000329797 (pp) 9606.ENSP00000378517	0.065				0.5	0.488
			9606.ENSP00000329797 (pp) 9606.ENSP00000380948			0.071		0.816	0.81
			9606.ENSP00000256495 (pp) 9606.ENSP00000359380	0.062				0.423	0.41
			9606.ENSP00000264027 (pp) 9606.ENSP00000359380	0.187		0.086		0.555	0.45
			9606.ENSP00000380948 (pp) 9606.ENSP00000416330	0.189		0.292		0.524	0.239
			9606.ENSP00000380948 (pp) 9606.ENSP00000402060					0.455	0.455
			9606.ENSP00000264027 (pp) 9606.ENSP00000322229	0.194	0.347		0.079	0.976	0.958
			9606.ENSP00000264027 (pp) 9606.ENSP00000370748	0.417			0.084	0.835	0.716
			9606.ENSP00000264027 (pp) 9606.ENSP00000417052	0.27	0.914			0.995	0.939
			9606.ENSP00000264027 (pp) 9606.ENSP00000360316	0.141	0.914			0.984	0.811
			9606.ENSP00000264144 (pp) 9606.ENSP00000364979	0.092		0.067		0.735	0.712
			9606.ENSP00000264144 (pp) 9606.ENSP00000360882	0.075		0.067		0.5	0.468
			9606.ENSP00000264144 (pp) 9606.ENSP00000293379	0.049	0.65	0.071		0.864	0.612
			9606.ENSP00000264144 (pp) 9606.ENSP00000304408	0.075		0.067		0.523	0.493
			9606.ENSP00000264144 (pp) 9606.ENSP00000332371	0.126	0.5	0.311		0.927	0.788
			9606.ENSP00000264144 (pp) 9606.ENSP00000353654	0.085		0.067		0.616	0.586
			9606.ENSP00000264144 (pp) 9606.ENSP00000305714	0.055	0.4			0.652	0.436
			9606.ENSP00000264144 (pp) 9606.ENSP00000346839	0.048				0.409	0.405
			9606.ENSP00000075120 (pp) 9606.ENSP00000495530	0.087				0.567	0.545
			9606.ENSP00000075120 (pp) 9606.ENSP00000405573	0.073			0.042	0.462	0.444
			9606.ENSP00000075120 (pp) 9606.ENSP00000223095	0.102				0.423	0.384
			9606.ENSP00000075120 (pp) 9606.ENSP00000256495	0.259				0.407	0.234
			9606.ENSP00000402060 (pp) 9606.ENSP00000410339	0.084				0.45	0.425
			9606.ENSP00000264144 (pp) 9606.ENSP00000379350	0.061	0.65	0.047		0.774	0.364
			9606.ENSP00000075120 (pp) 9606.ENSP00000445175	0.122		0.045	0.044	0.73	0.703
			9606.ENSP00000075120 (pp) 9606.ENSP00000437402	0.139				0.428	0.364
			9606.ENSP00000075120 (pp) 9606.ENSP00000229270	0.095	0.134			0.502	0.416
			9606.ENSP00000075120 (pp) 9606.ENSP00000444408	0.095				0.608	0.585
			9606.ENSP00000370473 (pp) 9606.ENSP00000373783	0.146				0.551	0.497
			9606.ENSP00000370473 (pp) 9606.ENSP00000378517	0.068				0.415	0.399
			9606.ENSP00000075120 (pp) 9606.ENSP00000261622	0.109		0.045		0.483	0.441
			9606.ENSP00000075120 (pp) 9606.ENSP00000362413	0.141				0.636	0.594
			9606.ENSP00000075120 (pp) 9606.ENSP00000380070	0.092	0.217	0.075		0.638	0.515
			9606.ENSP00000075120 (pp) 9606.ENSP00000496166	0.116				0.544	0.506
			9606.ENSP00000405573 (pp) 9606.ENSP00000466259	0.1				0.609	0.584
			9606.ENSP00000405573 (pp) 9606.ENSP00000443459	0.205			0.09	0.401	0.238
			9606.ENSP00000405573 (pp) 9606.ENSP00000445175	0.399	0.8		0.091	0.976	0.809
			9606.ENSP00000405573 (pp) 9606.ENSP00000437402	0.702	0.824	0.069	0.111	0.976	0.536
			9606.ENSP00000370473 (pp) 9606.ENSP00000380070	0.073				0.471	0.453
			9606.ENSP00000370473 (pp) 9606.ENSP00000416330	0.222				0.488	0.37
			9606.ENSP00000370473 (pp) 9606.ENSP00000398736	0.152				0.444	0.372
			9606.ENSP00000370473 (pp) 9606.ENSP00000495360					0.431	0.431
			9606.ENSP00000222543 (pp) 9606.ENSP00000366307	0.105		0.045		0.541	0.506
			9606.ENSP00000222543 (pp) 9606.ENSP00000266085	0.17				0.447	0.362
			9606.ENSP00000378517 (pp) 9606.ENSP00000379350	0.044	0.9	0.292		0.996	0.95
			9606.ENSP00000222543 (pp) 9606.ENSP00000356954	0.184				0.407	0.304
			9606.ENSP00000405573 (pp) 9606.ENSP00000496166	0.542	0.852	0.094		0.987	0.823
			9606.ENSP00000405573 (pp) 9606.ENSP00000495530	0.809	0.824	0.208	0.111	0.994	0.812
			9606.ENSP00000222543 (pp) 9606.ENSP00000260356	0.108		0.045		0.528	0.491
			9606.ENSP00000222543 (pp) 9606.ENSP00000223095	0.186		0.045		0.478	0.383
			9606.ENSP00000296591 (pp) 9606.ENSP00000359114	0.151		0.045		0.52	0.457
			9606.ENSP00000378517 (pp) 9606.ENSP00000380948	0.072				0.531	0.516
			9606.ENSP00000296591 (pp) 9606.ENSP00000383894	0.125		0.246		0.409	0.177
			9606.ENSP00000296591 (pp) 9606.ENSP00000380948	0.044				0.481	0.48
			9606.ENSP00000378517 (pp) 9606.ENSP00000495360	0.044				0.661	0.661
			9606.ENSP00000378517 (pp) 9606.ENSP00000441765	0.049				0.586	0.583
			9606.ENSP00000378517 (pp) 9606.ENSP00000383894	0.062				0.437	0.425
			9606.ENSP00000378517 (pp) 9606.ENSP00000380070	0.058				0.716	0.712
			9606.ENSP00000242776 (pp) 9606.ENSP00000386541	0.169		0.431		0.515	0.057
			9606.ENSP00000296591 (pp) 9606.ENSP00000364979	0.121		0.045		0.475	0.426
			9606.ENSP00000242776 (pp) 9606.ENSP00000248437	0.088		0.443		0.476	0.052
			9606.ENSP00000359976 (pp) 9606.ENSP00000378854	0.132			0.057	0.601	0.552
			9606.ENSP00000359976 (pp) 9606.ENSP00000466259	0.042		0.214		0.411	0.282
			9606.ENSP00000359976 (pp) 9606.ENSP00000443459	0.127	0.9	0.078		0.948	0.433
			9606.ENSP00000359976 (pp) 9606.ENSP00000445175	0.09	0.8			0.855	0.269
			9606.ENSP00000359976 (pp) 9606.ENSP00000377845	0.095				0.557	0.531
			9606.ENSP00000293362 (pp) 9606.ENSP00000355325	0.131		0.243		0.597	0.437
			9606.ENSP00000293362 (pp) 9606.ENSP00000386541	0.176	0.36	0.798		0.958	0.657
			9606.ENSP00000293362 (pp) 9606.ENSP00000326737	0.049	0.4			0.405
			9606.ENSP00000293362 (pp) 9606.ENSP00000354621	0.043		0.292		0.431	0.229
			9606.ENSP00000359976 (pp) 9606.ENSP00000377617	0.068			0.042	0.471	0.455
			9606.ENSP00000359976 (pp) 9606.ENSP00000365773	0.298			0.107	0.68	0.531
			9606.ENSP00000293362 (pp) 9606.ENSP00000495360	0.054				0.471	0.464
			9606.ENSP00000359976 (pp) 9606.ENSP00000380070	0.061		0.094		0.536	0.499
			9606.ENSP00000254958 (pp) 9606.ENSP00000365280	0.085		0.071		0.554	0.518
			9606.ENSP00000254958 (pp) 9606.ENSP00000483552	0.072		0.045		0.642	0.629
			9606.ENSP00000254958 (pp) 9606.ENSP00000346839	0.085				0.5	0.476
			9606.ENSP00000254958 (pp) 9606.ENSP00000328181					0.519	0.519
			9606.ENSP00000254958 (pp) 9606.ENSP00000260356	0.067		0.23		0.599	0.487
			9606.ENSP00000254958 (pp) 9606.ENSP00000378517	0.049				0.659	0.657
			9606.ENSP00000254958 (pp) 9606.ENSP00000380070			0.071		0.567	0.553
			9606.ENSP00000254958 (pp) 9606.ENSP00000269141	0.054		0.071		0.534	0.513
			9606.ENSP00000254958 (pp) 9606.ENSP00000266085	0.086				0.539	0.518
			9606.ENSP00000254958 (pp) 9606.ENSP00000262158	0.08		0.053		0.432	0.401
			9606.ENSP00000254958 (pp) 9606.ENSP00000256646	0.092	0.9	0.645		0.999	0.991
			9606.ENSP00000254958 (pp) 9606.ENSP00000495360	0.082		0.098		0.796	0.775
			9606.ENSP00000254958 (pp) 9606.ENSP00000376678	0.081		0.127		0.438	0.357
			9606.ENSP00000254958 (pp) 9606.ENSP00000356954	0.121		0.045		0.469	0.419
			9606.ENSP00000254958 (pp) 9606.ENSP00000379350	0.067		0.069		0.401	0.366
			9606.ENSP00000254958 (pp) 9606.ENSP00000497759	0.059		0.091		0.418	0.375
			9606.ENSP00000166139 (pp) 9606.ENSP00000356954	0.109				0.508	0.471
			9606.ENSP00000444408 (pp) 9606.ENSP00000483552	0.11				0.438	0.395
			9606.ENSP00000166139 (pp) 9606.ENSP00000305714	0.138				0.463	0.404
			9606.ENSP00000166139 (pp) 9606.ENSP00000221930	0.086		0.113		0.403	0.323
			9606.ENSP00000254958 (pp) 9606.ENSP00000363081	0.059		0.045		0.634	0.626
			9606.ENSP00000254958 (pp) 9606.ENSP00000261023	0.115		0.054		0.56	0.517
			9606.ENSP00000444408 (pp) 9606.ENSP00000466259	0.072				0.464	0.447
			9606.ENSP00000444408 (pp) 9606.ENSP00000445175	0.074				0.608	0.595
			9606.ENSP00000223095 (pp) 9606.ENSP00000325527	0.164				0.431	0.348
			9606.ENSP00000223095 (pp) 9606.ENSP00000398736	0.404				0.648	0.434
			9606.ENSP00000223095 (pp) 9606.ENSP00000262158	0.072	0.5	0.045		0.803	0.609
			9606.ENSP00000223095 (pp) 9606.ENSP00000261023	0.125				0.411	0.355
			9606.ENSP00000166139 (pp) 9606.ENSP00000295633	0.079				0.627	0.612
			9606.ENSP00000166139 (pp) 9606.ENSP00000242208	0.097	0.7	0.908		0.989	0.638
			9606.ENSP00000223095 (pp) 9606.ENSP00000379350	0.177				0.429	0.335
			9606.ENSP00000223095 (pp) 9606.ENSP00000233813	0.062		0.292		0.737	0.636
			9606.ENSP00000223095 (pp) 9606.ENSP00000369071	0.181				0.674	0.619
			9606.ENSP00000223095 (pp) 9606.ENSP00000266085	0.2				0.516	0.42
			9606.ENSP00000223095 (pp) 9606.ENSP00000355751	0.239				0.547	0.43
			9606.ENSP00000223095 (pp) 9606.ENSP00000370473	0.142				0.596	0.549
			9606.ENSP00000223095 (pp) 9606.ENSP00000339328	0.374	0.5			0.994	0.984
			9606.ENSP00000223095 (pp) 9606.ENSP00000355330	0.149		0.045		0.41	0.333
			9606.ENSP00000223095 (pp) 9606.ENSP00000265077	0.058				0.553	0.545
			9606.ENSP00000223095 (pp) 9606.ENSP00000364979	0.162		0.051		0.466	0.382
			9606.ENSP00000223095 (pp) 9606.ENSP00000380070	0.061				0.745	0.74
			9606.ENSP00000223095 (pp) 9606.ENSP00000326737	0.337				0.47	0.235
			9606.ENSP00000223095 (pp) 9606.ENSP00000351807	0.055				0.455	0.447
			9606.ENSP00000223095 (pp) 9606.ENSP00000371532	0.087				0.89	0.885
			9606.ENSP00000223095 (pp) 9606.ENSP00000360882	0.19		0.051		0.432	0.321
			9606.ENSP00000223095 (pp) 9606.ENSP00000495360	0.043				0.494	0.493
			9606.ENSP00000223095 (pp) 9606.ENSP00000366307	0.081				0.846	0.839
			9606.ENSP00000223095 (pp) 9606.ENSP00000231004	0.261				0.573	0.447
			9606.ENSP00000223095 (pp) 9606.ENSP00000260356	0.308				0.819	0.75
			9606.ENSP00000223095 (pp) 9606.ENSP00000225964	0.155		0.051		0.643	0.591
			9606.ENSP00000223095 (pp) 9606.ENSP00000352798	0.074				0.438	0.418
			9606.ENSP00000223095 (pp) 9606.ENSP00000242208	0.184				0.417	0.315
			9606.ENSP00000223095 (pp) 9606.ENSP00000293379	0.311				0.564	0.393
			9606.ENSP00000223095 (pp) 9606.ENSP00000304408	0.113		0.051		0.507	0.462
			9606.ENSP00000223095 (pp) 9606.ENSP00000416330	0.195				0.689	0.63
			9606.ENSP00000223095 (pp) 9606.ENSP00000415786	0.097	0.4			0.503	0.11
			9606.ENSP00000223095 (pp) 9606.ENSP00000373783	0.183				0.404	0.301
			9606.ENSP00000223095 (pp) 9606.ENSP00000269141	0.068				0.454	0.438
			9606.ENSP00000223095 (pp) 9606.ENSP00000441434	0.259				0.413	0.241
			9606.ENSP00000223095 (pp) 9606.ENSP00000327336	0.133				0.42	0.359
			9606.ENSP00000223095 (pp) 9606.ENSP00000378517	0.084				0.563	0.543
			9606.ENSP00000223095 (pp) 9606.ENSP00000297268	0.137		0.051		0.694	0.657
			9606.ENSP00000223095 (pp) 9606.ENSP00000376678	0.178		0.061		0.479	0.38
			9606.ENSP00000223095 (pp) 9606.ENSP00000346839	0.281				0.79	0.72
			9606.ENSP00000342858 (pp) 9606.ENSP00000380948	0.059		0.12		0.482	0.426
			9606.ENSP00000342858 (pp) 9606.ENSP00000346839	0.138				0.442	0.38
			9606.ENSP00000342858 (pp) 9606.ENSP00000495360	0.049		0.513		0.785	0.574
			9606.ENSP00000342858 (pp) 9606.ENSP00000354621			0.51		0.593	0.204
			9606.ENSP00000223095 (pp) 9606.ENSP00000231061	0.143				0.417	0.349
			9606.ENSP00000223095 (pp) 9606.ENSP00000356954	0.354				0.819	0.731
			9606.ENSP00000223095 (pp) 9606.ENSP00000483552	0.082				0.403	0.377
			9606.ENSP00000223095 (pp) 9606.ENSP00000365280	0.08				0.44	0.417
			9606.ENSP00000216442 (pp) 9606.ENSP00000377033	0.516	0.385	0.498	0.086	0.881	0.265
			9606.ENSP00000366307 (pp) 9606.ENSP00000370542	0.042		0.07		0.522	0.507
			9606.ENSP00000215631 (pp) 9606.ENSP00000303315	0.646				0.702	0.194
			9606.ENSP00000215631 (pp) 9606.ENSP00000398736	0.285				0.506	0.338
			9606.ENSP00000366307 (pp) 9606.ENSP00000380948	0.09		0.067		0.575	0.54
			9606.ENSP00000342858 (pp) 9606.ENSP00000379350	0.085		0.37		0.796	0.675
			9606.ENSP00000366307 (pp) 9606.ENSP00000370473	0.06				0.435	0.424
			9606.ENSP00000366307 (pp) 9606.ENSP00000415786					0.503	0.504
			9606.ENSP00000044462 (pp) 9606.ENSP00000262746	0.358				0.468	0.206
			9606.ENSP00000044462 (pp) 9606.ENSP00000386541	0.886		0.998		0.999	0.574
			9606.ENSP00000044462 (pp) 9606.ENSP00000353741	0.525		0.049		0.529	0.042
			9606.ENSP00000044462 (pp) 9606.ENSP00000293362	0.235		0.767		0.887	0.417
			9606.ENSP00000218867 (pp) 9606.ENSP00000327336	0.059				0.898	0.897
			9606.ENSP00000218867 (pp) 9606.ENSP00000338343	0.157	0.54			0.979	0.949
			9606.ENSP00000044462 (pp) 9606.ENSP00000351646	0.459		0.076		0.486	0.055
			9606.ENSP00000044462 (pp) 9606.ENSP00000355325	0.474	0.9	0.999		0.999	0.781
